# Supplementary material for: BRAFV600E augments WNT signaling in colorectal cancer via aberrant DNA methylation
Source: iScience. 2025 May 20;28(7):112708. doi: 10.1016/j.isci.2025.112708 (PMC12272824; doi:10.1016/j.isci.2025.112708)
Supplement: Table S1. Differentially expressed genes in HUB040 and NC versus BC1 and BC2 organoids [file mmc2.xlsx]

## Sheet: DEGs log2FC |0.5|, p<e-10
#H:probeset	hugo	corrected-pvalue	Difference	sublist
ENSG00000015413	DPEP1	1.84381e-45	-5.42636	braf_status: mutated >= corrected
ENSG00000170858	LILRP2	6.70444e-43	3.64193	braf_status: mutated < corrected
ENSG00000105220	GPI	3.89956e-42	-1.36967	braf_status: mutated >= corrected
ENSG00000124207	CSE1L	4.89175e-42	-1.45467	braf_status: mutated >= corrected
ENSG00000118007	STAG1	7.23223e-42	-5.5087	braf_status: mutated >= corrected
ENSG00000139292	LGR5	5.03363e-41	-3.343	braf_status: mutated >= corrected
ENSG00000139410	SDSL	6.13729e-41	3.23895	braf_status: mutated < corrected
ENSG00000114054	PCCB	8.23968e-41	-6.5011	braf_status: mutated >= corrected
ENSG00000168090	COPS6	3.06582e-40	-0.984532	braf_status: mutated >= corrected
ENSG00000140988	RPS2	2.71465e-38	-1.49652	braf_status: mutated >= corrected
ENSG00000146963	C7ORF55-LUC7L2	4.2265e-38	-1.27188	braf_status: mutated >= corrected
ENSG00000241468	ATP5J2	4.47116e-38	-1.2506	braf_status: mutated >= corrected
ENSG00000112339	HBS1L	4.58375e-38	-1.01934	braf_status: mutated >= corrected
ENSG00000159640	ACE	7.21572e-38	3.06116	braf_status: mutated < corrected
ENSG00000033050	ABCF2	1.33689e-37	-1.3179	braf_status: mutated >= corrected
ENSG00000172831	CES2	1.37925e-37	1.56207	braf_status: mutated < corrected
ENSG00000006530	AGK	1.41363e-37	-1.14045	braf_status: mutated >= corrected
ENSG00000013374	NUB1	2.26777e-37	-0.962473	braf_status: mutated >= corrected
ENSG00000110063	DCPS	2.45155e-37	-1.37584	braf_status: mutated >= corrected
ENSG00000155660	PDIA4	4.5529e-37	-1.10255	braf_status: mutated >= corrected
ENSG00000125991	ERGIC3	6.23688e-37	-0.785316	braf_status: mutated >= corrected
ENSG00000110651	CD81	7.94539e-37	-0.981213	braf_status: mutated >= corrected
ENSG00000166197	NOLC1	8.09436e-37	-1.41432	braf_status: mutated >= corrected
ENSG00000154262	ABCA6	2.78079e-36	4.94594	braf_status: mutated < corrected
ENSG00000120438	TCP1	3.36136e-36	-1.18044	braf_status: mutated >= corrected
ENSG00000233901	RP11-65J3.1	5.05247e-36	3.48151	braf_status: mutated < corrected
ENSG00000148843	PDCD11	6.10827e-36	-1.15099	braf_status: mutated >= corrected
ENSG00000197903	HIST1H2BK	6.19261e-36	1.28041	braf_status: mutated < corrected
ENSG00000167740	CYB5D2	6.34661e-36	1.69165	braf_status: mutated < corrected
ENSG00000154263	ABCA10	1.00226e-35	5.58348	braf_status: mutated < corrected
ENSG00000213619	NDUFS3	1.02996e-35	-0.730194	braf_status: mutated >= corrected
ENSG00000178982	EIF3K	1.20933e-35	-1.13356	braf_status: mutated >= corrected
ENSG00000198885	ITPRIPL1	1.35442e-35	-3.05816	braf_status: mutated >= corrected
ENSG00000077348	EXOSC5	1.45309e-35	-1.66379	braf_status: mutated >= corrected
ENSG00000157224	CLDN12	1.57809e-35	-1.16284	braf_status: mutated >= corrected
ENSG00000039068	CDH1	2.01676e-35	1.08496	braf_status: mutated < corrected
ENSG00000135521	LTV1	2.21973e-35	-1.20621	braf_status: mutated >= corrected
ENSG00000167325	RRM1	2.6814e-35	-1.07456	braf_status: mutated >= corrected
ENSG00000138107	ACTR1A	2.71697e-35	-0.621205	braf_status: mutated >= corrected
ENSG00000196199	MPHOSPH8	3.07047e-35	-1.10608	braf_status: mutated >= corrected
ENSG00000067606	PRKCZ	3.59153e-35	1.18996	braf_status: mutated < corrected
ENSG00000204852	TCTN1	5.03343e-35	1.71986	braf_status: mutated < corrected
ENSG00000205339	IPO7	5.19654e-35	-1.2492	braf_status: mutated >= corrected
ENSG00000141338	ABCA8	7.40365e-35	4.80483	braf_status: mutated < corrected
ENSG00000085377	PREP	7.55052e-35	-0.943437	braf_status: mutated >= corrected
ENSG00000178234	GALNT11	8.29647e-35	-1.0958	braf_status: mutated >= corrected
ENSG00000052749	RRP12	8.45119e-35	-0.831645	braf_status: mutated >= corrected
ENSG00000126267	COX6B1	9.03908e-35	-0.812956	braf_status: mutated >= corrected
ENSG00000189280	GJB5	1.34752e-34	4.51146	braf_status: mutated < corrected
ENSG00000198643	FAM3D	2.12537e-34	5.65283	braf_status: mutated < corrected
ENSG00000130477	UNC13A	2.30868e-34	2.63585	braf_status: mutated < corrected
ENSG00000144115	THNSL2	2.3382e-34	2.13902	braf_status: mutated < corrected
ENSG00000182983	ZNF662	2.98728e-34	-4.25224	braf_status: mutated >= corrected
ENSG00000256139	RP11-968O1.5	3.09573e-34	2.55568	braf_status: mutated < corrected
ENSG00000231131	RP11-346D6.6	3.12789e-34	5.45665	braf_status: mutated < corrected
ENSG00000101096	NFATC2	3.13812e-34	3.38828	braf_status: mutated < corrected
ENSG00000124228	DDX27	3.1597e-34	-0.713212	braf_status: mutated >= corrected
ENSG00000241685	ARPC1A	3.19827e-34	-0.97436	braf_status: mutated >= corrected
ENSG00000112096	SOD2	3.46399e-34	-0.951182	braf_status: mutated >= corrected
ENSG00000063177	RPL18	4.16147e-34	-1.22042	braf_status: mutated >= corrected
ENSG00000099341	PSMD8	5.22666e-34	-0.913298	braf_status: mutated >= corrected
ENSG00000184640	SEPT9	5.36132e-34	1.03788	braf_status: mutated < corrected
ENSG00000136485	DCAF7	5.67167e-34	0.820866	braf_status: mutated < corrected
ENSG00000164985	PSIP1	7.88233e-34	-1.35879	braf_status: mutated >= corrected
ENSG00000071462	WBSCR22	9.01632e-34	-0.780408	braf_status: mutated >= corrected
ENSG00000171858	RPS21	1.1804e-33	-1.19023	braf_status: mutated >= corrected
ENSG00000050344	NFE2L3	1.51013e-33	-1.24594	braf_status: mutated >= corrected
ENSG00000186205	2001-03-01	1.52773e-33	-1.08853	braf_status: mutated >= corrected
ENSG00000182111	ZNF716	1.83868e-33	-2.59668	braf_status: mutated >= corrected
ENSG00000112562	SMOC2	2.59654e-33	-3.82703	braf_status: mutated >= corrected
ENSG00000074201	CLNS1A	3.04884e-33	-1.0195	braf_status: mutated >= corrected
ENSG00000164889	SLC4A2	3.30677e-33	-1.41249	braf_status: mutated >= corrected
ENSG00000105185	PDCD5	4.34042e-33	-1.2038	braf_status: mutated >= corrected
ENSG00000130332	LSM7	4.38655e-33	-1.1137	braf_status: mutated >= corrected
ENSG00000064419	TNPO3	5.156e-33	-0.791535	braf_status: mutated >= corrected
ENSG00000188175	HEPACAM2	5.74395e-33	-2.38697	braf_status: mutated >= corrected
ENSG00000166866	MYO1A	6.07295e-33	1.4593	braf_status: mutated < corrected
ENSG00000161980	POLR3K	6.32269e-33	-1.47545	braf_status: mutated >= corrected
ENSG00000183207	RUVBL2	7.85914e-33	-1.27611	braf_status: mutated >= corrected
ENSG00000078808	SDF4	8.51799e-33	1.08742	braf_status: mutated < corrected
ENSG00000086504	MRPL28	9.1396e-33	-1.28041	braf_status: mutated >= corrected
ENSG00000152558	TMEM123	1.02439e-32	-1.14494	braf_status: mutated >= corrected
ENSG00000188659	FAM154B	1.10138e-32	1.96411	braf_status: mutated < corrected
ENSG00000054277	OPN3	1.45167e-32	-1.04897	braf_status: mutated >= corrected
ENSG00000243646	IL10RB	1.48227e-32	1.28364	braf_status: mutated < corrected
ENSG00000179134	SAMD4B	1.66615e-32	-0.853249	braf_status: mutated >= corrected
ENSG00000103056	SMPD3	1.68373e-32	1.89705	braf_status: mutated < corrected
ENSG00000139329	LUM	1.75145e-32	1.8774	braf_status: mutated < corrected
ENSG00000106028	SSBP1	1.86852e-32	-1.55177	braf_status: mutated >= corrected
ENSG00000105438	KDELR1	2.31884e-32	-1.07163	braf_status: mutated >= corrected
ENSG00000106462	EZH2	2.42525e-32	-1.64233	braf_status: mutated >= corrected
ENSG00000173145	NOC3L	2.76522e-32	-1.23963	braf_status: mutated >= corrected
ENSG00000130204	TOMM40	2.99346e-32	-1.2771	braf_status: mutated >= corrected
ENSG00000253474	RP11-10H3.1	3.01763e-32	2.43274	braf_status: mutated < corrected
ENSG00000133216	EPHB2	3.28082e-32	-3.90035	braf_status: mutated >= corrected
ENSG00000196975	ANXA4	3.30657e-32	0.834894	braf_status: mutated < corrected
ENSG00000105176	URI1	3.31876e-32	-1.04426	braf_status: mutated >= corrected
ENSG00000150768	DLAT	3.86029e-32	-1.20129	braf_status: mutated >= corrected
ENSG00000105771	SMG9	4.00898e-32	-0.857844	braf_status: mutated >= corrected
ENSG00000243660	ZNF487	4.09576e-32	1.89228	braf_status: mutated < corrected
ENSG00000197498	RPF2	4.2069e-32	-1.24544	braf_status: mutated >= corrected
ENSG00000135316	SYNCRIP	4.26033e-32	-1.03833	braf_status: mutated >= corrected
ENSG00000144029	MRPS5	4.74337e-32	-0.758649	braf_status: mutated >= corrected
ENSG00000168679	SLC16A4	5.81231e-32	2.80406	braf_status: mutated < corrected
ENSG00000249158	PCDHA11	6.024e-32	3.07161	braf_status: mutated < corrected
ENSG00000163050	ADCK3	6.47042e-32	-1.69507	braf_status: mutated >= corrected
ENSG00000151136	BTBD11	6.50268e-32	2.05266	braf_status: mutated < corrected
ENSG00000095485	CWF19L1	6.61026e-32	-0.84417	braf_status: mutated >= corrected
ENSG00000091127	PUS7	7.41268e-32	-1.20399	braf_status: mutated >= corrected
ENSG00000159792	PSKH1	7.87704e-32	0.989447	braf_status: mutated < corrected
ENSG00000118322	ATP10B	8.19767e-32	2.60696	braf_status: mutated < corrected
ENSG00000079819	EPB41L2	8.45184e-32	-1.75994	braf_status: mutated >= corrected
ENSG00000184678	HIST2H2BE	8.68859e-32	2.56572	braf_status: mutated < corrected
ENSG00000011485	PPP5C	1.09151e-31	-1.22541	braf_status: mutated >= corrected
ENSG00000180525	PRR26	1.11407e-31	1.70319	braf_status: mutated < corrected
ENSG00000101189	MRGBP	1.2043e-31	-0.983091	braf_status: mutated >= corrected
ENSG00000185627	PSMD13	1.53484e-31	-0.942874	braf_status: mutated >= corrected
ENSG00000158079	PTPDC1	1.57258e-31	1.00967	braf_status: mutated < corrected
ENSG00000086696	HSD17B2	1.70757e-31	2.62771	braf_status: mutated < corrected
ENSG00000213341	CHUK	1.71938e-31	-1.03559	braf_status: mutated >= corrected
ENSG00000196453	ZNF777	1.92044e-31	-0.947961	braf_status: mutated >= corrected
ENSG00000120708	TGFBI	2.10034e-31	-1.95232	braf_status: mutated >= corrected
ENSG00000112306	RPS12	2.13737e-31	-1.07382	braf_status: mutated >= corrected
ENSG00000237945	LINC00649	2.16519e-31	1.37201	braf_status: mutated < corrected
ENSG00000049283	EPN3	2.20049e-31	1.31559	braf_status: mutated < corrected
ENSG00000169021	UQCRFS1	2.64493e-31	-1.08377	braf_status: mutated >= corrected
ENSG00000107736	CDH23	2.74562e-31	2.20544	braf_status: mutated < corrected
ENSG00000075702	WDR62	2.82589e-31	-1.51267	braf_status: mutated >= corrected
ENSG00000106344	RBM28	2.92649e-31	-1.01449	braf_status: mutated >= corrected
ENSG00000196456	ZNF775	3.03114e-31	-1.58649	braf_status: mutated >= corrected
ENSG00000135842	FAM129A	3.23456e-31	2.63705	braf_status: mutated < corrected
ENSG00000144891	AGTR1	3.96663e-31	3.27266	braf_status: mutated < corrected
ENSG00000172817	CYP7B1	3.97542e-31	1.9815	braf_status: mutated < corrected
ENSG00000048162	NOP16	5.60087e-31	-0.933097	braf_status: mutated >= corrected
ENSG00000104866	PPP1R37	6.06204e-31	-0.958032	braf_status: mutated >= corrected
ENSG00000133020	MYH8	6.845e-31	4.63283	braf_status: mutated < corrected
ENSG00000157800	SLC37A3	7.04787e-31	-1.26426	braf_status: mutated >= corrected
ENSG00000164366	CCDC127	7.55211e-31	0.809874	braf_status: mutated < corrected
ENSG00000250735	RP11-567N4.3	8.43751e-31	1.69414	braf_status: mutated < corrected
ENSG00000226200	RP11-50E11.3	9.36167e-31	1.61895	braf_status: mutated < corrected
ENSG00000153029	MR1	9.41434e-31	2.12878	braf_status: mutated < corrected
ENSG00000125743	SNRPD2	1.00399e-30	-1.29347	braf_status: mutated >= corrected
ENSG00000165526	RPUSD4	1.14992e-30	-1.07999	braf_status: mutated >= corrected
ENSG00000106244	PDAP1	1.21889e-30	-1.37811	braf_status: mutated >= corrected
ENSG00000183751	TBL3	1.2224e-30	-1.28894	braf_status: mutated >= corrected
ENSG00000132646	PCNA	1.23954e-30	-1.2432	braf_status: mutated >= corrected
ENSG00000166377	ATP9B	1.24029e-30	1.40956	braf_status: mutated < corrected
ENSG00000170322	NFRKB	1.245e-30	-0.681498	braf_status: mutated >= corrected
ENSG00000182934	SRPR	1.24763e-30	-0.599739	braf_status: mutated >= corrected
ENSG00000137809	ITGA11	1.52173e-30	2.26228	braf_status: mutated < corrected
ENSG00000166483	WEE1	1.52866e-30	-1.12248	braf_status: mutated >= corrected
ENSG00000164076	CAMKV	1.58163e-30	-2.02648	braf_status: mutated >= corrected
ENSG00000170921	TANC2	1.5831e-30	2.5336	braf_status: mutated < corrected
ENSG00000108946	PRKAR1A	1.70241e-30	1.48572	braf_status: mutated < corrected
ENSG00000247271	ZBED5-AS1	1.72626e-30	1.2306	braf_status: mutated < corrected
ENSG00000119969	HELLS	1.89572e-30	-0.984661	braf_status: mutated >= corrected
ENSG00000197771	MCMBP	1.96623e-30	-0.915407	braf_status: mutated >= corrected
ENSG00000196323	ZBTB44	2.25784e-30	-0.741759	braf_status: mutated >= corrected
ENSG00000167721	TSR1	2.2717e-30	-0.719522	braf_status: mutated >= corrected
ENSG00000105171	POP4	2.64127e-30	-0.80988	braf_status: mutated >= corrected
ENSG00000171793	CTPS1	2.83516e-30	-1.00852	braf_status: mutated >= corrected
ENSG00000197496	SLC2A10	3.21816e-30	1.04692	braf_status: mutated < corrected
ENSG00000112249	ASCC3	3.25017e-30	-0.945526	braf_status: mutated >= corrected
ENSG00000154265	ABCA5	3.78223e-30	2.15277	braf_status: mutated < corrected
ENSG00000090372	STRN4	3.7906e-30	-1.02759	braf_status: mutated >= corrected
ENSG00000120253	NUP43	3.85954e-30	-0.926124	braf_status: mutated >= corrected
ENSG00000149308	NPAT	3.92063e-30	-1.09971	braf_status: mutated >= corrected
ENSG00000055130	CUL1	3.93121e-30	-1.21056	braf_status: mutated >= corrected
ENSG00000092470	WDR76	4.57422e-30	-1.45022	braf_status: mutated >= corrected
ENSG00000130731	C16ORF13	4.84889e-30	-1.32796	braf_status: mutated >= corrected
ENSG00000214022	REPIN1	5.05166e-30	-1.11444	braf_status: mutated >= corrected
ENSG00000127540	UQCR11	5.12055e-30	-0.908975	braf_status: mutated >= corrected
ENSG00000171560	FGA	5.15702e-30	2.07656	braf_status: mutated < corrected
ENSG00000101158	NELFCD	5.48312e-30	-0.866658	braf_status: mutated >= corrected
ENSG00000101346	POFUT1	5.54995e-30	-0.754999	braf_status: mutated >= corrected
ENSG00000106400	ZNHIT1	5.65957e-30	-0.676271	braf_status: mutated >= corrected
ENSG00000118412	CASP8AP2	6.92048e-30	-0.836216	braf_status: mutated >= corrected
ENSG00000188186	LAMTOR4	8.6603e-30	-0.950168	braf_status: mutated >= corrected
ENSG00000165406	MARCH8	8.75393e-30	1.32301	braf_status: mutated < corrected
ENSG00000105258	POLR2I	1.02441e-29	-0.981032	braf_status: mutated >= corrected
ENSG00000205937	RNPS1	1.04192e-29	-1.09888	braf_status: mutated >= corrected
ENSG00000165983	PTER	1.04754e-29	0.960131	braf_status: mutated < corrected
ENSG00000137713	PPP2R1B	1.12835e-29	-0.68877	braf_status: mutated >= corrected
ENSG00000160188	RSPH1	1.19705e-29	1.54886	braf_status: mutated < corrected
ENSG00000151849	CENPJ	1.29112e-29	-1.5686	braf_status: mutated >= corrected
ENSG00000161981	SNRNP25	1.36437e-29	-1.35814	braf_status: mutated >= corrected
ENSG00000165490	C11ORF82	1.70455e-29	-1.27767	braf_status: mutated >= corrected
ENSG00000101911	PRPS2	1.71077e-29	-0.661891	braf_status: mutated >= corrected
ENSG00000173535	TNFRSF10C	1.71317e-29	2.46665	braf_status: mutated < corrected
ENSG00000153975	ZUFSP	2.18248e-29	-1.06517	braf_status: mutated >= corrected
ENSG00000141665	FBXO15	2.23612e-29	2.2684	braf_status: mutated < corrected
ENSG00000105193	RPS16	2.49866e-29	-1.14342	braf_status: mutated >= corrected
ENSG00000151116	UEVLD	3.03148e-29	0.995723	braf_status: mutated < corrected
ENSG00000141905	NFIC	3.33171e-29	-1.62644	braf_status: mutated >= corrected
ENSG00000184735	DDX53	3.56318e-29	3.02947	braf_status: mutated < corrected
ENSG00000157064	NMNAT2	3.87541e-29	2.81487	braf_status: mutated < corrected
ENSG00000136169	SETDB2	3.89653e-29	1.11361	braf_status: mutated < corrected
ENSG00000078668	VDAC3	4.09332e-29	-0.848187	braf_status: mutated >= corrected
ENSG00000103042	SLC38A7	4.21959e-29	1.12003	braf_status: mutated < corrected
ENSG00000042753	AP2S1	4.24778e-29	-0.807352	braf_status: mutated >= corrected
ENSG00000137656	BUD13	4.49351e-29	-0.75548	braf_status: mutated >= corrected
ENSG00000135763	URB2	4.49956e-29	-1.25597	braf_status: mutated >= corrected
ENSG00000147642	SYBU	4.50244e-29	-1.4016	braf_status: mutated >= corrected
ENSG00000196591	HDAC2	4.51097e-29	-0.877046	braf_status: mutated >= corrected
ENSG00000124098	FAM210B	4.51985e-29	-1.21603	braf_status: mutated >= corrected
ENSG00000198626	RYR2	4.78104e-29	3.91281	braf_status: mutated < corrected
ENSG00000079215	SLC1A3	4.85607e-29	2.5602	braf_status: mutated < corrected
ENSG00000105202	FBL	4.85949e-29	-1.88531	braf_status: mutated >= corrected
ENSG00000059573	ALDH18A1	5.27711e-29	-0.88632	braf_status: mutated >= corrected
ENSG00000224870	RP4-758J18.2	5.31516e-29	1.02874	braf_status: mutated < corrected
ENSG00000151148	UBE3B	5.58557e-29	0.806354	braf_status: mutated < corrected
ENSG00000143924	EML4	5.59437e-29	0.54785	braf_status: mutated < corrected
ENSG00000198818	SFT2D1	5.66471e-29	-0.55032	braf_status: mutated >= corrected
ENSG00000198604	BAZ1A	5.68753e-29	-0.969388	braf_status: mutated >= corrected
ENSG00000182004	SNRPE	5.82292e-29	-0.953171	braf_status: mutated >= corrected
ENSG00000115129	TP53I3	6.16357e-29	1.60975	braf_status: mutated < corrected
ENSG00000092201	SUPT16H	6.1925e-29	-0.976849	braf_status: mutated >= corrected
ENSG00000075399	VPS9D1	6.23757e-29	1.87134	braf_status: mutated < corrected
ENSG00000099804	CDC34	6.46142e-29	-1.30097	braf_status: mutated >= corrected
ENSG00000114473	IQCG	6.90096e-29	1.54182	braf_status: mutated < corrected
ENSG00000092020	PPP2R3C	7.61939e-29	-1.1424	braf_status: mutated >= corrected
ENSG00000149554	CHEK1	7.6223e-29	-1.15989	braf_status: mutated >= corrected
ENSG00000075239	ACAT1	7.70628e-29	-1.12644	braf_status: mutated >= corrected
ENSG00000198610	AKR1C4	8.78242e-29	2.66774	braf_status: mutated < corrected
ENSG00000189343	RPS2P46	9.91043e-29	-1.4487	braf_status: mutated >= corrected
ENSG00000071994	PDCD2	9.92155e-29	-0.77305	braf_status: mutated >= corrected
ENSG00000132953	XPO4	1.23371e-28	-1.58121	braf_status: mutated >= corrected
ENSG00000148840	PPRC1	1.23595e-28	-1.10873	braf_status: mutated >= corrected
ENSG00000166548	TK2	1.28176e-28	1.16907	braf_status: mutated < corrected
ENSG00000130958	SLC35D2	1.34214e-28	0.802039	braf_status: mutated < corrected
ENSG00000105173	CCNE1	1.45955e-28	-1.27967	braf_status: mutated >= corrected
ENSG00000121390	PSPC1	1.47744e-28	-1.03295	braf_status: mutated >= corrected
ENSG00000140264	SERF2	1.57138e-28	-0.785119	braf_status: mutated >= corrected
ENSG00000082512	TRAF5	1.75942e-28	-1.51257	braf_status: mutated >= corrected
ENSG00000147536	GINS4	1.7846e-28	-0.784952	braf_status: mutated >= corrected
ENSG00000203760	CENPW	1.84269e-28	-1.57005	braf_status: mutated >= corrected
ENSG00000113356	POLR3G	1.87086e-28	-1.82389	braf_status: mutated >= corrected
ENSG00000093144	ECHDC1	2.1016e-28	-0.781383	braf_status: mutated >= corrected
ENSG00000131876	SNRPA1	2.13247e-28	-0.856055	braf_status: mutated >= corrected
ENSG00000165626	BEND7	2.22866e-28	0.936036	braf_status: mutated < corrected
ENSG00000172009	THOP1	2.49803e-28	-0.809232	braf_status: mutated >= corrected
ENSG00000205531	NAP1L4	2.80272e-28	-0.767256	braf_status: mutated >= corrected
ENSG00000134333	LDHA	2.82962e-28	-0.972069	braf_status: mutated >= corrected
ENSG00000005700	IBTK	3.05211e-28	0.821576	braf_status: mutated < corrected
ENSG00000149547	EI24	3.47333e-28	-0.791179	braf_status: mutated >= corrected
ENSG00000100462	PRMT5	4.18889e-28	-0.897277	braf_status: mutated >= corrected
ENSG00000006756	ARSD	4.2043e-28	1.8368	braf_status: mutated < corrected
ENSG00000076043	REXO2	4.252e-28	-1.16356	braf_status: mutated >= corrected
ENSG00000108055	SMC3	4.38413e-28	-1.06292	braf_status: mutated >= corrected
ENSG00000149043	SYT8	4.81794e-28	3.28798	braf_status: mutated < corrected
ENSG00000165695	AK8	4.93694e-28	1.97441	braf_status: mutated < corrected
ENSG00000172086	KRCC1	5.28746e-28	1.25828	braf_status: mutated < corrected
ENSG00000143815	LBR	5.73127e-28	-1.16029	braf_status: mutated >= corrected
ENSG00000146425	DYNLT1	5.74478e-28	-0.585158	braf_status: mutated >= corrected
ENSG00000054392	HHAT	6.09809e-28	1.72064	braf_status: mutated < corrected
ENSG00000069275	NUCKS1	6.34306e-28	-1.02734	braf_status: mutated >= corrected
ENSG00000074071	MRPS34	6.35009e-28	-1.17731	braf_status: mutated >= corrected
ENSG00000079462	PAFAH1B3	7.16656e-28	-1.25842	braf_status: mutated >= corrected
ENSG00000133119	RFC3	7.60222e-28	-1.88965	braf_status: mutated >= corrected
ENSG00000157445	CACNA2D3	7.62382e-28	2.05728	braf_status: mutated < corrected
ENSG00000170260	ZNF212	7.63711e-28	-1.08716	braf_status: mutated >= corrected
ENSG00000128534	NAA38	7.82715e-28	-0.706962	braf_status: mutated >= corrected
ENSG00000123545	NDUFAF4	7.90921e-28	-1.05564	braf_status: mutated >= corrected
ENSG00000253797	UTP14C	7.91185e-28	0.682524	braf_status: mutated < corrected
ENSG00000162851	TFB2M	7.91352e-28	-1.19174	braf_status: mutated >= corrected
ENSG00000124749	COL21A1	8.18577e-28	2.7313	braf_status: mutated < corrected
ENSG00000173530	TNFRSF10D	8.4865e-28	2.55975	braf_status: mutated < corrected
ENSG00000087460	GNAS	8.49925e-28	-0.576864	braf_status: mutated >= corrected
ENSG00000166441	RPL27A	8.54635e-28	-1.20576	braf_status: mutated >= corrected
ENSG00000112294	ALDH5A1	8.55026e-28	0.749561	braf_status: mutated < corrected
ENSG00000137154	RPS6	9.41176e-28	-1.34305	braf_status: mutated >= corrected
ENSG00000136478	TEX2	1.00514e-27	0.741913	braf_status: mutated < corrected
ENSG00000148908	RGS10	1.05096e-27	-1.55469	braf_status: mutated >= corrected
ENSG00000230487	PSMG3-AS1	1.06593e-27	2.23573	braf_status: mutated < corrected
ENSG00000080608	KIAA0020	1.09549e-27	-1.45271	braf_status: mutated >= corrected
ENSG00000178075	GRAMD1C	1.12509e-27	1.75542	braf_status: mutated < corrected
ENSG00000105323	HNRNPUL1	1.19699e-27	-1.03248	braf_status: mutated >= corrected
ENSG00000049769	PPP1R3F	1.19974e-27	0.98577	braf_status: mutated < corrected
ENSG00000181220	ZNF746	1.22232e-27	-0.939192	braf_status: mutated >= corrected
ENSG00000165672	PRDX3	1.24714e-27	-0.909285	braf_status: mutated >= corrected
ENSG00000100228	RAB36	1.25477e-27	2.3326	braf_status: mutated < corrected
ENSG00000151135	C12ORF23	1.25894e-27	0.974068	braf_status: mutated < corrected
ENSG00000186020	ZNF529	1.46482e-27	-1.00885	braf_status: mutated >= corrected
ENSG00000135597	REPS1	1.51237e-27	-0.607205	braf_status: mutated >= corrected
ENSG00000132964	CDK8	1.52179e-27	-1.58715	braf_status: mutated >= corrected
ENSG00000105552	BCAT2	1.52811e-27	-1.05728	braf_status: mutated >= corrected
ENSG00000179403	VWA1	1.67599e-27	1.27279	braf_status: mutated < corrected
ENSG00000214253	FIS1	1.68576e-27	-1.00273	braf_status: mutated >= corrected
ENSG00000154473	BUB3	1.69281e-27	-0.967072	braf_status: mutated >= corrected
ENSG00000130699	TAF4	2.19014e-27	-0.848078	braf_status: mutated >= corrected
ENSG00000186409	CCDC30	2.2243e-27	1.93137	braf_status: mutated < corrected
ENSG00000164975	SNAPC3	2.42524e-27	-0.915159	braf_status: mutated >= corrected
ENSG00000272796	RP1-74M1.3	2.5299e-27	-4.33848	braf_status: mutated >= corrected
ENSG00000198146	ZNF770	2.53645e-27	-0.948918	braf_status: mutated >= corrected
ENSG00000100567	PSMA3	2.58443e-27	-0.932141	braf_status: mutated >= corrected
ENSG00000189433	GJB4	2.64799e-27	2.71872	braf_status: mutated < corrected
ENSG00000165055	METTL2B	2.70116e-27	-0.857654	braf_status: mutated >= corrected
ENSG00000197024	ZNF398	2.73084e-27	-0.95696	braf_status: mutated >= corrected
ENSG00000158373	HIST1H2BD	2.75956e-27	1.75553	braf_status: mutated < corrected
ENSG00000111832	RWDD1	2.77068e-27	-0.998631	braf_status: mutated >= corrected
ENSG00000198624	CCDC69	2.79706e-27	1.16817	braf_status: mutated < corrected
ENSG00000021355	SERPINB1	2.81301e-27	1.03234	braf_status: mutated < corrected
ENSG00000215478	CES5AP1	2.82169e-27	4.10313	braf_status: mutated < corrected
ENSG00000133606	MKRN1	2.90103e-27	-0.911971	braf_status: mutated >= corrected
ENSG00000112977	DAP	3.09039e-27	0.821271	braf_status: mutated < corrected
ENSG00000105289	TJP3	3.11961e-27	1.4174	braf_status: mutated < corrected
ENSG00000171843	MLLT3	3.27675e-27	-0.925625	braf_status: mutated >= corrected
ENSG00000169689	STRA13	3.32309e-27	-0.742991	braf_status: mutated >= corrected
ENSG00000130598	TNNI2	3.37835e-27	3.56466	braf_status: mutated < corrected
ENSG00000128463	EMC4	3.44007e-27	-0.746333	braf_status: mutated >= corrected
ENSG00000267858	AC016629.8	3.5752e-27	1.5578	braf_status: mutated < corrected
ENSG00000138035	PNPT1	3.79127e-27	-0.79703	braf_status: mutated >= corrected
ENSG00000185420	SMYD3	3.89081e-27	-0.842234	braf_status: mutated >= corrected
ENSG00000153563	CD8A	4.06991e-27	1.90315	braf_status: mutated < corrected
ENSG00000185818	NAT8L	4.31127e-27	-1.84519	braf_status: mutated >= corrected
ENSG00000116198	CEP104	4.41952e-27	0.545238	braf_status: mutated < corrected
ENSG00000196787	HIST1H2AG	4.42724e-27	2.1351	braf_status: mutated < corrected
ENSG00000213390	ARHGAP19	4.70722e-27	-1.24004	braf_status: mutated >= corrected
ENSG00000177459	C8ORF47	4.71047e-27	1.50873	braf_status: mutated < corrected
ENSG00000070718	AP3M2	4.96696e-27	-0.755111	braf_status: mutated >= corrected
ENSG00000109654	TRIM2	5.22194e-27	-1.4864	braf_status: mutated >= corrected
ENSG00000198879	SFMBT2	5.37156e-27	3.90131	braf_status: mutated < corrected
ENSG00000151503	NCAPD3	5.3858e-27	-1.16619	braf_status: mutated >= corrected
ENSG00000158669	AGPAT6	5.38777e-27	-0.774183	braf_status: mutated >= corrected
ENSG00000105197	TIMM50	5.46887e-27	-1.29975	braf_status: mutated >= corrected
ENSG00000163472	TMEM79	5.56651e-27	1.30589	braf_status: mutated < corrected
ENSG00000187510	PLEKHG7	5.9348e-27	2.48782	braf_status: mutated < corrected
ENSG00000165916	PSMC3	5.98431e-27	-0.677892	braf_status: mutated >= corrected
ENSG00000149657	LSM14B	6.09994e-27	-0.621333	braf_status: mutated >= corrected
ENSG00000101224	CDC25B	6.32942e-27	-1.44246	braf_status: mutated >= corrected
ENSG00000178741	COX5A	6.4708e-27	-0.646249	braf_status: mutated >= corrected
ENSG00000198521	ZNF43	6.69598e-27	-0.788782	braf_status: mutated >= corrected
ENSG00000128655	PDE11A	6.75965e-27	2.12507	braf_status: mutated < corrected
ENSG00000060656	PTPRU	6.77269e-27	0.987819	braf_status: mutated < corrected
ENSG00000105341	ATP5SL	6.77495e-27	-0.993697	braf_status: mutated >= corrected
ENSG00000161036	LRWD1	6.91708e-27	-1.03139	braf_status: mutated >= corrected
ENSG00000141873	SLC39A3	6.98988e-27	-1.12956	braf_status: mutated >= corrected
ENSG00000141179	PCTP	6.99668e-27	0.787981	braf_status: mutated < corrected
ENSG00000137171	KLC4	7.10501e-27	1.55785	braf_status: mutated < corrected
ENSG00000133597	ADCK2	7.13787e-27	-0.884985	braf_status: mutated >= corrected
ENSG00000165698	C9ORF9	7.3268e-27	1.47565	braf_status: mutated < corrected
ENSG00000115919	KYNU	7.34489e-27	2.03569	braf_status: mutated < corrected
ENSG00000100519	PSMC6	7.42526e-27	-0.689126	braf_status: mutated >= corrected
ENSG00000196260	SFTA2	7.4956e-27	4.3347	braf_status: mutated < corrected
ENSG00000155561	NUP205	7.77912e-27	-1.03295	braf_status: mutated >= corrected
ENSG00000118420	UBE3D	7.92689e-27	-1.16273	braf_status: mutated >= corrected
ENSG00000169403	PTAFR	8.10329e-27	3.64593	braf_status: mutated < corrected
ENSG00000154144	TBRG1	8.45481e-27	-0.715806	braf_status: mutated >= corrected
ENSG00000140395	WDR61	8.496e-27	-0.62827	braf_status: mutated >= corrected
ENSG00000118094	TREH	8.87295e-27	2.31688	braf_status: mutated < corrected
ENSG00000105402	NAPA	9.14478e-27	-0.622878	braf_status: mutated >= corrected
ENSG00000125637	PSD4	9.27114e-27	1.03764	braf_status: mutated < corrected
ENSG00000118162	KPTN	1.00569e-26	-1.52296	braf_status: mutated >= corrected
ENSG00000106554	CHCHD3	1.0199e-26	-0.828656	braf_status: mutated >= corrected
ENSG00000172366	FAM195A	1.02684e-26	-1.17976	braf_status: mutated >= corrected
ENSG00000126261	UBA2	1.03736e-26	-1.29706	braf_status: mutated >= corrected
ENSG00000139505	MTMR6	1.12096e-26	-1.49071	braf_status: mutated >= corrected
ENSG00000152894	PTPRK	1.13844e-26	-0.730164	braf_status: mutated >= corrected
ENSG00000172296	SPTLC3	1.15418e-26	1.92315	braf_status: mutated < corrected
ENSG00000165271	NOL6	1.17673e-26	-1.01722	braf_status: mutated >= corrected
ENSG00000132275	RRP8	1.21771e-26	-0.630232	braf_status: mutated >= corrected
ENSG00000140157	NIPA2	1.22182e-26	-0.687219	braf_status: mutated >= corrected
ENSG00000155189	AGPAT5	1.26443e-26	-0.718129	braf_status: mutated >= corrected
ENSG00000170632	ARMC10	1.27796e-26	-0.924125	braf_status: mutated >= corrected
ENSG00000108107	RPL28	1.35656e-26	-0.830904	braf_status: mutated >= corrected
ENSG00000178105	DDX10	1.47959e-26	-1.03406	braf_status: mutated >= corrected
ENSG00000132141	CCT6B	1.49337e-26	1.90231	braf_status: mutated < corrected
ENSG00000198707	CEP290	1.49986e-26	0.957869	braf_status: mutated < corrected
ENSG00000140990	NDUFB10	1.52362e-26	-1.09159	braf_status: mutated >= corrected
ENSG00000183688	FAM101B	1.56422e-26	-1.19839	braf_status: mutated >= corrected
ENSG00000164897	TMUB1	1.57366e-26	-1.31956	braf_status: mutated >= corrected
ENSG00000139668	WDFY2	1.62437e-26	1.24869	braf_status: mutated < corrected
ENSG00000107581	EIF3A	1.62461e-26	-0.662347	braf_status: mutated >= corrected
ENSG00000176619	LMNB2	1.65569e-26	-0.984257	braf_status: mutated >= corrected
ENSG00000157916	RER1	1.84831e-26	0.772911	braf_status: mutated < corrected
ENSG00000070540	WIPI1	1.85372e-26	1.17966	braf_status: mutated < corrected
ENSG00000149428	HYOU1	1.99327e-26	-0.663851	braf_status: mutated >= corrected
ENSG00000236671	PRKG1-AS1	2.01426e-26	1.94994	braf_status: mutated < corrected
ENSG00000129534	MIS18BP1	2.04169e-26	-0.802325	braf_status: mutated >= corrected
ENSG00000175203	DCTN2	2.26045e-26	0.5278	braf_status: mutated < corrected
ENSG00000170689	HOXB9	2.26269e-26	-1.44863	braf_status: mutated >= corrected
ENSG00000169435	RASSF6	2.30483e-26	1.2907	braf_status: mutated < corrected
ENSG00000137055	PLAA	2.35795e-26	-1.14473	braf_status: mutated >= corrected
ENSG00000102796	DHRS12	2.38879e-26	1.5761	braf_status: mutated < corrected
ENSG00000223572	CKMT1A	2.38933e-26	-0.957628	braf_status: mutated >= corrected
ENSG00000077092	RARB	2.42484e-26	-3.40967	braf_status: mutated >= corrected
ENSG00000172469	MANEA	2.43068e-26	-0.973676	braf_status: mutated >= corrected
ENSG00000143458	GABPB2	2.51521e-26	1.12161	braf_status: mutated < corrected
ENSG00000137804	NUSAP1	2.61917e-26	-0.986954	braf_status: mutated >= corrected
ENSG00000186625	KATNA1	2.76043e-26	-0.928889	braf_status: mutated >= corrected
ENSG00000052344	PRSS8	2.94893e-26	1.10212	braf_status: mutated < corrected
ENSG00000171840	NINJ2	2.94965e-26	2.28782	braf_status: mutated < corrected
ENSG00000174371	EXO1	2.99981e-26	-1.50838	braf_status: mutated >= corrected
ENSG00000180817	PPA1	3.14233e-26	-0.824331	braf_status: mutated >= corrected
ENSG00000077152	UBE2T	3.17876e-26	-1.06784	braf_status: mutated >= corrected
ENSG00000092208	GEMIN2	3.21681e-26	-0.973868	braf_status: mutated >= corrected
ENSG00000165480	SKA3	3.55833e-26	-2.00989	braf_status: mutated >= corrected
ENSG00000114062	UBE3A	3.60858e-26	-0.72223	braf_status: mutated >= corrected
ENSG00000164744	SUN3	3.60897e-26	2.58133	braf_status: mutated < corrected
ENSG00000198223	CSF2RA	3.78405e-26	4.13447	braf_status: mutated < corrected
ENSG00000236423	LINC01134	3.83766e-26	1.82659	braf_status: mutated < corrected
ENSG00000184292	TACSTD2	3.84457e-26	4.07799	braf_status: mutated < corrected
ENSG00000169740	ZNF32	4.02228e-26	0.822766	braf_status: mutated < corrected
ENSG00000136044	APPL2	4.22928e-26	0.859717	braf_status: mutated < corrected
ENSG00000118181	RPS25	4.35632e-26	-1.03073	braf_status: mutated >= corrected
ENSG00000151474	FRMD4A	4.38826e-26	2.20259	braf_status: mutated < corrected
ENSG00000139117	CPNE8	4.39243e-26	1.87402	braf_status: mutated < corrected
ENSG00000168300	PCMTD1	4.43794e-26	0.794603	braf_status: mutated < corrected
ENSG00000178980	SEPW1	4.45019e-26	-0.628272	braf_status: mutated >= corrected
ENSG00000198546	ZNF511	4.76556e-26	-0.946555	braf_status: mutated >= corrected
ENSG00000136156	ITM2B	4.77439e-26	0.580193	braf_status: mutated < corrected
ENSG00000126453	BCL2L12	4.78834e-26	-0.857757	braf_status: mutated >= corrected
ENSG00000152990	GPR125	4.84878e-26	-0.760257	braf_status: mutated >= corrected
ENSG00000101444	AHCY	4.99865e-26	-0.706479	braf_status: mutated >= corrected
ENSG00000070961	ATP2B1	5.0425e-26	0.818375	braf_status: mutated < corrected
ENSG00000154380	ENAH	5.40737e-26	-1.13025	braf_status: mutated >= corrected
ENSG00000104853	CLPTM1	5.61591e-26	-0.614321	braf_status: mutated >= corrected
ENSG00000111880	RNGTT	5.63088e-26	-0.861158	braf_status: mutated >= corrected
ENSG00000090621	PABPC4	5.63624e-26	-1.13663	braf_status: mutated >= corrected
ENSG00000160014	CALM3	5.65275e-26	-0.860185	braf_status: mutated >= corrected
ENSG00000127423	AUNIP	5.66438e-26	-1.01567	braf_status: mutated >= corrected
ENSG00000131115	ZNF227	5.67194e-26	-1.20566	braf_status: mutated >= corrected
ENSG00000130035	GALNT8	6.02449e-26	-1.17567	braf_status: mutated >= corrected
ENSG00000266208	CTD-2267D19.3	6.1005e-26	1.63915	braf_status: mutated < corrected
ENSG00000099194	SCD	6.27423e-26	-0.92387	braf_status: mutated >= corrected
ENSG00000151718	WWC2	6.62383e-26	1.67774	braf_status: mutated < corrected
ENSG00000099800	TIMM13	6.79088e-26	-1.05303	braf_status: mutated >= corrected
ENSG00000132382	MYBBP1A	7.02137e-26	-0.830066	braf_status: mutated >= corrected
ENSG00000105372	RPS19	7.11388e-26	-1.16539	braf_status: mutated >= corrected
ENSG00000091140	DLD	7.11936e-26	-0.676835	braf_status: mutated >= corrected
ENSG00000109738	GLRB	7.13264e-26	-2.4191	braf_status: mutated >= corrected
ENSG00000120694	HSPH1	7.70381e-26	-1.28675	braf_status: mutated >= corrected
ENSG00000129484	PARP2	7.76569e-26	-1.06857	braf_status: mutated >= corrected
ENSG00000101181	MTG2	7.9192e-26	-0.764715	braf_status: mutated >= corrected
ENSG00000227825	SLC9A7P1	8.5934e-26	2.20118	braf_status: mutated < corrected
ENSG00000171298	GAA	8.8057e-26	0.798293	braf_status: mutated < corrected
ENSG00000088325	TPX2	8.81563e-26	-0.976235	braf_status: mutated >= corrected
ENSG00000141084	RANBP10	8.82667e-26	0.512145	braf_status: mutated < corrected
ENSG00000187258	NPSR1	9.22539e-26	2.04615	braf_status: mutated < corrected
ENSG00000129514	FOXA1	9.4114e-26	-1.01218	braf_status: mutated >= corrected
ENSG00000144118	RALB	9.661e-26	1.08443	braf_status: mutated < corrected
ENSG00000140937	CDH11	9.90486e-26	3.54523	braf_status: mutated < corrected
ENSG00000146457	WTAP	1.01213e-25	-0.704277	braf_status: mutated >= corrected
ENSG00000105404	RABAC1	1.02309e-25	-0.993329	braf_status: mutated >= corrected
ENSG00000169994	MYO7B	1.02631e-25	1.93607	braf_status: mutated < corrected
ENSG00000269896	RP4-740C4.6	1.03984e-25	1.67406	braf_status: mutated < corrected
ENSG00000197157	SND1	1.04277e-25	-0.547282	braf_status: mutated >= corrected
ENSG00000172456	FGGY	1.0473e-25	2.01244	braf_status: mutated < corrected
ENSG00000071553	ATP6AP1	1.0903e-25	0.546829	braf_status: mutated < corrected
ENSG00000105677	TMEM147	1.11782e-25	-1.31141	braf_status: mutated >= corrected
ENSG00000180773	SLC36A4	1.1568e-25	-0.970916	braf_status: mutated >= corrected
ENSG00000124571	XPO5	1.20528e-25	-0.607484	braf_status: mutated >= corrected
ENSG00000198901	PRC1	1.24088e-25	-0.788522	braf_status: mutated >= corrected
ENSG00000189164	ZNF527	1.2483e-25	-1.16358	braf_status: mutated >= corrected
ENSG00000175471	MCTP1	1.25949e-25	2.6782	braf_status: mutated < corrected
ENSG00000150394	CDH8	1.26682e-25	1.46044	braf_status: mutated < corrected
ENSG00000124260	MAGEA10	1.31721e-25	2.30513	braf_status: mutated < corrected
ENSG00000145700	ANKRD31	1.36602e-25	1.88962	braf_status: mutated < corrected
ENSG00000131781	FMO5	1.38486e-25	1.23518	braf_status: mutated < corrected
ENSG00000187867	PALM3	1.38761e-25	1.83681	braf_status: mutated < corrected
ENSG00000132541	HRSP12	1.40547e-25	0.810817	braf_status: mutated < corrected
ENSG00000070159	PTPN3	1.41319e-25	0.561595	braf_status: mutated < corrected
ENSG00000172354	GNB2	1.41373e-25	-0.891359	braf_status: mutated >= corrected
ENSG00000197847	SLC22A20	1.42652e-25	2.48659	braf_status: mutated < corrected
ENSG00000166685	COG1	1.52305e-25	0.851147	braf_status: mutated < corrected
ENSG00000117597	DIEXF	1.52407e-25	-0.833005	braf_status: mutated >= corrected
ENSG00000120318	ARAP3	1.53587e-25	2.65438	braf_status: mutated < corrected
ENSG00000137124	ALDH1B1	1.54359e-25	-0.897608	braf_status: mutated >= corrected
ENSG00000168256	NKIRAS2	1.54616e-25	0.748998	braf_status: mutated < corrected
ENSG00000101342	TLDC2	1.55112e-25	1.20367	braf_status: mutated < corrected
ENSG00000064393	HIPK2	1.57916e-25	-1.67456	braf_status: mutated >= corrected
ENSG00000105835	NAMPT	1.59204e-25	-0.748196	braf_status: mutated >= corrected
ENSG00000115268	RPS15	1.64242e-25	-0.922355	braf_status: mutated >= corrected
ENSG00000101138	CSTF1	1.6433e-25	-0.622267	braf_status: mutated >= corrected
ENSG00000179981	TSHZ1	1.67757e-25	1.09686	braf_status: mutated < corrected
ENSG00000123096	SSPN	1.67936e-25	1.5797	braf_status: mutated < corrected
ENSG00000009765	IYD	1.80232e-25	1.59373	braf_status: mutated < corrected
ENSG00000008283	CYB561	1.8591e-25	1.07407	braf_status: mutated < corrected
ENSG00000063241	ISOC2	1.88003e-25	-0.804116	braf_status: mutated >= corrected
ENSG00000163882	POLR2H	1.88258e-25	-0.698208	braf_status: mutated >= corrected
ENSG00000102900	NUP93	1.96262e-25	-0.538809	braf_status: mutated >= corrected
ENSG00000087077	TRIP6	2.03418e-25	-3.62388	braf_status: mutated >= corrected
ENSG00000134871	COL4A2	2.06244e-25	1.24704	braf_status: mutated < corrected
ENSG00000204613	TRIM10	2.06693e-25	1.07444	braf_status: mutated < corrected
ENSG00000077312	SNRPA	2.16765e-25	-0.57199	braf_status: mutated >= corrected
ENSG00000111846	GCNT2	2.19761e-25	2.23869	braf_status: mutated < corrected
ENSG00000101938	CHRDL1	2.24668e-25	1.61347	braf_status: mutated < corrected
ENSG00000121904	CSMD2	2.44335e-25	3.48213	braf_status: mutated < corrected
ENSG00000174791	RIN1	2.44365e-25	1.53754	braf_status: mutated < corrected
ENSG00000154258	ABCA9	2.4572e-25	4.43508	braf_status: mutated < corrected
ENSG00000105186	ANKRD27	2.66377e-25	-0.829863	braf_status: mutated >= corrected
ENSG00000153363	LINC00467	2.70793e-25	1.40336	braf_status: mutated < corrected
ENSG00000131653	TRAF7	2.70934e-25	-1.03994	braf_status: mutated >= corrected
ENSG00000071626	DAZAP1	2.71055e-25	-0.635206	braf_status: mutated >= corrected
ENSG00000158109	TPRG1L	2.71391e-25	0.541962	braf_status: mutated < corrected
ENSG00000087266	SH3BP2	2.75483e-25	-1.08575	braf_status: mutated >= corrected
ENSG00000133627	ACTR3B	2.8665e-25	-0.997361	braf_status: mutated >= corrected
ENSG00000203950	FAM127B	2.88848e-25	1.10155	braf_status: mutated < corrected
ENSG00000162836	ACP6	2.94822e-25	0.858422	braf_status: mutated < corrected
ENSG00000122779	TRIM24	3.017e-25	-1.21122	braf_status: mutated >= corrected
ENSG00000167117	LINC00483	3.02753e-25	1.4855	braf_status: mutated < corrected
ENSG00000166578	IQCD	3.04059e-25	1.7399	braf_status: mutated < corrected
ENSG00000114841	DNAH1	3.45922e-25	1.5801	braf_status: mutated < corrected
ENSG00000095574	IKZF5	3.7393e-25	-0.679218	braf_status: mutated >= corrected
ENSG00000172661	FAM21C	3.76014e-25	0.995364	braf_status: mutated < corrected
ENSG00000124214	STAU1	3.92696e-25	-0.590978	braf_status: mutated >= corrected
ENSG00000160208	RRP1B	3.96448e-25	-0.890502	braf_status: mutated >= corrected
ENSG00000175063	UBE2C	4.25094e-25	-1.0132	braf_status: mutated >= corrected
ENSG00000125912	NCLN	4.256e-25	-0.935879	braf_status: mutated >= corrected
ENSG00000091262	ABCC6	4.27991e-25	2.62289	braf_status: mutated < corrected
ENSG00000227354	RBM26-AS1	4.33639e-25	1.22954	braf_status: mutated < corrected
ENSG00000137054	POLR1E	4.61223e-25	-0.824583	braf_status: mutated >= corrected
ENSG00000138160	KIF11	4.65959e-25	-1.12223	braf_status: mutated >= corrected
ENSG00000168333	C8ORF22	4.68101e-25	3.49203	braf_status: mutated < corrected
ENSG00000174808	BTC	4.68376e-25	1.45187	braf_status: mutated < corrected
ENSG00000140983	RHOT2	4.99925e-25	-1.33352	braf_status: mutated >= corrected
ENSG00000227124	ZNF717	5.15268e-25	1.44406	braf_status: mutated < corrected
ENSG00000139714	MORN3	5.21157e-25	1.63323	braf_status: mutated < corrected
ENSG00000133687	TMTC1	5.25297e-25	1.58808	braf_status: mutated < corrected
ENSG00000148225	WDR31	5.33958e-25	1.49353	braf_status: mutated < corrected
ENSG00000167965	MLST8	5.44494e-25	-1.12811	braf_status: mutated >= corrected
ENSG00000188580	NKAIN2	5.57921e-25	1.24651	braf_status: mutated < corrected
ENSG00000103021	CCDC113	5.58134e-25	1.96703	braf_status: mutated < corrected
ENSG00000142484	TM4SF5	5.58708e-25	1.14386	braf_status: mutated < corrected
ENSG00000170703	TTLL6	5.82667e-25	2.86365	braf_status: mutated < corrected
ENSG00000253595	CTD-3064M3.1	5.88266e-25	1.53653	braf_status: mutated < corrected
ENSG00000198826	ARHGAP11A	5.88652e-25	-1.30328	braf_status: mutated >= corrected
ENSG00000105810	CDK6	6.17779e-25	-1.74082	braf_status: mutated >= corrected
ENSG00000170265	ZNF282	6.48752e-25	-0.754891	braf_status: mutated >= corrected
ENSG00000112812	PRSS16	6.51154e-25	1.06316	braf_status: mutated < corrected
ENSG00000196196	HRCT1	6.56507e-25	1.62336	braf_status: mutated < corrected
ENSG00000173230	GOLGB1	6.6024e-25	0.96566	braf_status: mutated < corrected
ENSG00000152457	DCLRE1C	6.70013e-25	0.763851	braf_status: mutated < corrected
ENSG00000146263	MMS22L	6.71612e-25	-0.793594	braf_status: mutated >= corrected
ENSG00000161618	ALDH16A1	6.99281e-25	-0.83989	braf_status: mutated >= corrected
ENSG00000162676	GFI1	7.11178e-25	-0.886849	braf_status: mutated >= corrected
ENSG00000203797	DDO	7.11306e-25	1.95543	braf_status: mutated < corrected
ENSG00000132323	ILKAP	7.21981e-25	-0.530775	braf_status: mutated >= corrected
ENSG00000142556	ZNF614	7.39629e-25	-0.952078	braf_status: mutated >= corrected
ENSG00000112029	FBXO5	7.85888e-25	-1.35365	braf_status: mutated >= corrected
ENSG00000172586	CHCHD1	7.91698e-25	-0.542962	braf_status: mutated >= corrected
ENSG00000149403	GRIK4	8.30003e-25	-2.49984	braf_status: mutated >= corrected
ENSG00000109861	CTSC	8.37914e-25	-0.971694	braf_status: mutated >= corrected
ENSG00000186184	POLR1D	8.39717e-25	-1.38517	braf_status: mutated >= corrected
ENSG00000101182	PSMA7	8.57843e-25	-0.861238	braf_status: mutated >= corrected
ENSG00000148057	IDNK	8.94107e-25	1.48663	braf_status: mutated < corrected
ENSG00000173818	ENDOV	9.04076e-25	1.77535	braf_status: mutated < corrected
ENSG00000114988	LMAN2L	9.31148e-25	1.29332	braf_status: mutated < corrected
ENSG00000133636	NTS	9.36341e-25	3.83305	braf_status: mutated < corrected
ENSG00000166261	ZNF202	9.75648e-25	-0.8943	braf_status: mutated >= corrected
ENSG00000103599	IQCH	9.82551e-25	1.43331	braf_status: mutated < corrected
ENSG00000068793	CYFIP1	1.00724e-24	-0.657604	braf_status: mutated >= corrected
ENSG00000106245	BUD31	1.02764e-24	-0.929905	braf_status: mutated >= corrected
ENSG00000155761	SPAG17	1.09975e-24	2.56298	braf_status: mutated < corrected
ENSG00000196704	AMZ2	1.10353e-24	1.1007	braf_status: mutated < corrected
ENSG00000153064	BANK1	1.10566e-24	2.46153	braf_status: mutated < corrected
ENSG00000234545	FAM133B	1.11405e-24	-1.4643	braf_status: mutated >= corrected
ENSG00000147853	AK3	1.12818e-24	-0.969647	braf_status: mutated >= corrected
ENSG00000104983	CCDC61	1.1917e-24	-1.53528	braf_status: mutated >= corrected
ENSG00000021776	AQR	1.19283e-24	-0.756567	braf_status: mutated >= corrected
ENSG00000104964	AES	1.22882e-24	-0.556439	braf_status: mutated >= corrected
ENSG00000228630	HOTAIR	1.23293e-24	2.75725	braf_status: mutated < corrected
ENSG00000165832	TRUB1	1.23389e-24	-0.683119	braf_status: mutated >= corrected
ENSG00000249267	LINC00939	1.27339e-24	3.36103	braf_status: mutated < corrected
ENSG00000135249	RINT1	1.27431e-24	-0.693848	braf_status: mutated >= corrected
ENSG00000168065	SLC22A11	1.2802e-24	2.66092	braf_status: mutated < corrected
ENSG00000107882	SUFU	1.30494e-24	-0.707537	braf_status: mutated >= corrected
ENSG00000146731	CCT6A	1.39344e-24	-0.501454	braf_status: mutated >= corrected
ENSG00000140259	MFAP1	1.42722e-24	-0.779435	braf_status: mutated >= corrected
ENSG00000102996	MMP15	1.48788e-24	1.19133	braf_status: mutated < corrected
ENSG00000110713	NUP98	1.49654e-24	-1.44427	braf_status: mutated >= corrected
ENSG00000164885	CDK5	1.50228e-24	-1.18387	braf_status: mutated >= corrected
ENSG00000156110	ADK	1.60207e-24	-0.847574	braf_status: mutated >= corrected
ENSG00000237523	LINC00857	1.61405e-24	1.50429	braf_status: mutated < corrected
ENSG00000121152	NCAPH	1.69355e-24	-0.810535	braf_status: mutated >= corrected
ENSG00000162139	NEU3	1.72973e-24	-0.883534	braf_status: mutated >= corrected
ENSG00000166446	CDYL2	1.73964e-24	1.77277	braf_status: mutated < corrected
ENSG00000111671	SPSB2	1.75193e-24	1.37065	braf_status: mutated < corrected
ENSG00000137145	DENND4C	1.81338e-24	-1.15979	braf_status: mutated >= corrected
ENSG00000242498	C15ORF38	1.90989e-24	1.03438	braf_status: mutated < corrected
ENSG00000100804	PSMB5	1.93153e-24	-0.688304	braf_status: mutated >= corrected
ENSG00000007376	RPUSD1	2.00857e-24	-1.1679	braf_status: mutated >= corrected
ENSG00000179331	RAB39A	2.08406e-24	-1.78131	braf_status: mutated >= corrected
ENSG00000115875	SRSF7	2.10592e-24	-0.529316	braf_status: mutated >= corrected
ENSG00000184939	ZFP90	2.10934e-24	1.16531	braf_status: mutated < corrected
ENSG00000165283	STOML2	2.11209e-24	-0.552169	braf_status: mutated >= corrected
ENSG00000181378	CCDC108	2.16026e-24	1.72694	braf_status: mutated < corrected
ENSG00000065154	OAT	2.23043e-24	-0.70523	braf_status: mutated >= corrected
ENSG00000187951	ARHGAP11B	2.34985e-24	-0.898771	braf_status: mutated >= corrected
ENSG00000066651	TRMT11	2.43157e-24	-0.980067	braf_status: mutated >= corrected
ENSG00000101220	C20ORF27	2.43528e-24	-1.01931	braf_status: mutated >= corrected
ENSG00000174173	TRMT10C	2.44063e-24	-0.916024	braf_status: mutated >= corrected
ENSG00000102967	DHODH	2.51658e-24	-0.995879	braf_status: mutated >= corrected
ENSG00000173598	NUDT4	2.58493e-24	0.867498	braf_status: mutated < corrected
ENSG00000198833	UBE2J1	2.64011e-24	-0.599517	braf_status: mutated >= corrected
ENSG00000133313	CNDP2	2.67837e-24	0.509404	braf_status: mutated < corrected
ENSG00000143653	SCCPDH	2.67999e-24	-0.599284	braf_status: mutated >= corrected
ENSG00000160352	ZNF714	2.68239e-24	-0.955988	braf_status: mutated >= corrected
ENSG00000185262	UBALD2	2.72833e-24	1.07894	braf_status: mutated < corrected
ENSG00000163938	GNL3	2.77533e-24	-1.02086	braf_status: mutated >= corrected
ENSG00000198700	IPO9	2.80011e-24	-0.95685	braf_status: mutated >= corrected
ENSG00000213689	TREX1	2.82789e-24	1.48873	braf_status: mutated < corrected
ENSG00000127586	CHTF18	2.89529e-24	-1.65075	braf_status: mutated >= corrected
ENSG00000076003	MCM6	2.91603e-24	-0.645535	braf_status: mutated >= corrected
ENSG00000035687	ADSS	2.95057e-24	-0.773085	braf_status: mutated >= corrected
ENSG00000110906	KCTD10	3.01572e-24	0.855408	braf_status: mutated < corrected
ENSG00000186952	TMEM232	3.02475e-24	1.77504	braf_status: mutated < corrected
ENSG00000142534	RPS11	3.05946e-24	-1.18346	braf_status: mutated >= corrected
ENSG00000152583	SPARCL1	3.093e-24	1.64345	braf_status: mutated < corrected
ENSG00000092140	G2E3	3.25156e-24	-0.900304	braf_status: mutated >= corrected
ENSG00000160401	C9ORF117	3.25347e-24	2.51286	braf_status: mutated < corrected
ENSG00000082516	GEMIN5	3.28147e-24	-0.619474	braf_status: mutated >= corrected
ENSG00000177663	IL17RA	3.34942e-24	0.608237	braf_status: mutated < corrected
ENSG00000111845	PAK1IP1	3.46997e-24	-0.858789	braf_status: mutated >= corrected
ENSG00000034063	UHRF1	3.48215e-24	-0.875967	braf_status: mutated >= corrected
ENSG00000125170	DOK4	3.56656e-24	1.1262	braf_status: mutated < corrected
ENSG00000226711	FAM66C	3.71924e-24	2.02207	braf_status: mutated < corrected
ENSG00000129566	TEP1	3.72197e-24	0.776949	braf_status: mutated < corrected
ENSG00000156006	NAT2	3.74231e-24	2.19901	braf_status: mutated < corrected
ENSG00000070814	TCOF1	3.78587e-24	-0.597465	braf_status: mutated >= corrected
ENSG00000119943	PYROXD2	3.89206e-24	1.6121	braf_status: mutated < corrected
ENSG00000110700	RPS13	3.90827e-24	-0.872586	braf_status: mutated >= corrected
ENSG00000146828	SLC12A9	4.13457e-24	-1.41226	braf_status: mutated >= corrected
ENSG00000106144	CASP2	4.26942e-24	-1.05283	braf_status: mutated >= corrected
ENSG00000067057	PFKP	4.6756e-24	-0.969407	braf_status: mutated >= corrected
ENSG00000249001	RP11-742B18.1	4.70678e-24	1.67253	braf_status: mutated < corrected
ENSG00000213741	RPS29	4.87555e-24	-0.876946	braf_status: mutated >= corrected
ENSG00000139344	AMDHD1	4.88646e-24	2.03122	braf_status: mutated < corrected
ENSG00000174469	CNTNAP2	5.43813e-24	-1.01535	braf_status: mutated >= corrected
ENSG00000204428	LY6G5C	5.48507e-24	1.6181	braf_status: mutated < corrected
ENSG00000163803	PLB1	5.51315e-24	1.74204	braf_status: mutated < corrected
ENSG00000005801	ZNF195	5.53166e-24	-0.963724	braf_status: mutated >= corrected
ENSG00000102057	KCND1	5.53904e-24	1.7124	braf_status: mutated < corrected
ENSG00000103275	UBE2I	5.54309e-24	-0.889829	braf_status: mutated >= corrected
ENSG00000120265	PCMT1	5.67003e-24	-0.713783	braf_status: mutated >= corrected
ENSG00000137513	NARS2	5.82487e-24	-1.07927	braf_status: mutated >= corrected
ENSG00000103253	HAGHL	5.92066e-24	-1.89709	braf_status: mutated >= corrected
ENSG00000151023	ENKUR	5.98853e-24	2.85106	braf_status: mutated < corrected
ENSG00000104969	SGTA	6.05298e-24	-0.883883	braf_status: mutated >= corrected
ENSG00000184207	PGP	6.24539e-24	-0.902063	braf_status: mutated >= corrected
ENSG00000116151	MORN1	6.56893e-24	0.9619	braf_status: mutated < corrected
ENSG00000135643	KCNMB4	6.57291e-24	1.4949	braf_status: mutated < corrected
ENSG00000129911	KLF16	6.58868e-24	-0.770866	braf_status: mutated >= corrected
ENSG00000120699	EXOSC8	6.75277e-24	-1.87024	braf_status: mutated >= corrected
ENSG00000167747	C19ORF48	6.84006e-24	-0.93497	braf_status: mutated >= corrected
ENSG00000230091	TMEM254-AS1	6.84708e-24	1.86982	braf_status: mutated < corrected
ENSG00000197557	TTC30A	6.8485e-24	1.32062	braf_status: mutated < corrected
ENSG00000197362	ZNF786	6.91368e-24	-1.00639	braf_status: mutated >= corrected
ENSG00000090989	EXOC1	6.97728e-24	0.677213	braf_status: mutated < corrected
ENSG00000099954	CECR2	7.36032e-24	1.88739	braf_status: mutated < corrected
ENSG00000266401	RP11-874J12.4	7.44763e-24	2.18222	braf_status: mutated < corrected
ENSG00000142541	RPL13A	7.507e-24	-1.14188	braf_status: mutated >= corrected
ENSG00000173473	SMARCC1	7.67566e-24	-0.853869	braf_status: mutated >= corrected
ENSG00000183778	B3GALT5	7.73266e-24	2.96058	braf_status: mutated < corrected
ENSG00000135002	RFK	7.84365e-24	-0.666095	braf_status: mutated >= corrected
ENSG00000232859	LYRM9	7.92931e-24	1.99654	braf_status: mutated < corrected
ENSG00000149262	INTS4	8.09241e-24	-0.783399	braf_status: mutated >= corrected
ENSG00000269994	RP11-276H19.2	8.18964e-24	1.9298	braf_status: mutated < corrected
ENSG00000171453	POLR1C	8.7584e-24	-0.534266	braf_status: mutated >= corrected
ENSG00000089116	LHX5	8.90373e-24	1.47865	braf_status: mutated < corrected
ENSG00000103266	STUB1	9.12368e-24	-1.27645	braf_status: mutated >= corrected
ENSG00000271335	RP11-324I22.4	9.13809e-24	1.7183	braf_status: mutated < corrected
ENSG00000115053	NCL	9.22372e-24	-0.688948	braf_status: mutated >= corrected
ENSG00000188707	ZBED6CL	9.25005e-24	-1.48289	braf_status: mutated >= corrected
ENSG00000135679	MDM2	9.47611e-24	1.75118	braf_status: mutated < corrected
ENSG00000132952	USPL1	9.544e-24	-1.76605	braf_status: mutated >= corrected
ENSG00000105821	DNAJC2	9.67421e-24	-0.986578	braf_status: mutated >= corrected
ENSG00000132357	CARD6	9.7194e-24	1.69494	braf_status: mutated < corrected
ENSG00000135148	TRAFD1	9.87379e-24	0.675222	braf_status: mutated < corrected
ENSG00000135334	AKIRIN2	1.01198e-23	-0.671524	braf_status: mutated >= corrected
ENSG00000103202	NME4	1.02062e-23	-1.55447	braf_status: mutated >= corrected
ENSG00000164733	CTSB	1.06159e-23	0.897405	braf_status: mutated < corrected
ENSG00000105948	TTC26	1.09233e-23	-0.996792	braf_status: mutated >= corrected
ENSG00000197748	WDR96	1.09265e-23	1.77124	braf_status: mutated < corrected
ENSG00000088538	DOCK3	1.16373e-23	1.23403	braf_status: mutated < corrected
ENSG00000196659	TTC30B	1.17252e-23	1.05279	braf_status: mutated < corrected
ENSG00000180573	HIST1H2AC	1.19022e-23	1.61202	braf_status: mutated < corrected
ENSG00000169093	ASMTL	1.19345e-23	-0.922735	braf_status: mutated >= corrected
ENSG00000135931	ARMC9	1.20824e-23	0.868116	braf_status: mutated < corrected
ENSG00000138180	CEP55	1.21758e-23	-1.18661	braf_status: mutated >= corrected
ENSG00000198780	FAM169A	1.21946e-23	1.11715	braf_status: mutated < corrected
ENSG00000226453	RP11-379B8.1	1.27259e-23	2.92226	braf_status: mutated < corrected
ENSG00000181191	PJA1	1.31526e-23	0.786216	braf_status: mutated < corrected
ENSG00000158301	GPRASP2	1.31528e-23	1.36216	braf_status: mutated < corrected
ENSG00000196230	TUBB	1.50104e-23	-0.568705	braf_status: mutated >= corrected
ENSG00000087302	C14ORF166	1.54552e-23	-0.645245	braf_status: mutated >= corrected
ENSG00000154229	PRKCA	1.65226e-23	1.38489	braf_status: mutated < corrected
ENSG00000204248	COL11A2	1.68113e-23	1.75009	braf_status: mutated < corrected
ENSG00000120158	RCL1	1.74583e-23	-1.26729	braf_status: mutated >= corrected
ENSG00000115761	NOL10	1.76017e-23	-0.620079	braf_status: mutated >= corrected
ENSG00000175390	EIF3F	1.76024e-23	-0.680994	braf_status: mutated >= corrected
ENSG00000106367	AP1S1	1.80393e-23	-0.906502	braf_status: mutated >= corrected
ENSG00000004487	KDM1A	1.82033e-23	-0.637805	braf_status: mutated >= corrected
ENSG00000196911	KPNA5	1.83149e-23	-0.760835	braf_status: mutated >= corrected
ENSG00000189403	HMGB1	1.84757e-23	-1.82272	braf_status: mutated >= corrected
ENSG00000155729	KCTD18	1.94469e-23	0.812717	braf_status: mutated < corrected
ENSG00000176623	RMDN1	1.99174e-23	0.784531	braf_status: mutated < corrected
ENSG00000072506	HSD17B10	2.03857e-23	-0.572218	braf_status: mutated >= corrected
ENSG00000100823	APEX1	2.0678e-23	-0.743343	braf_status: mutated >= corrected
ENSG00000171763	SPATA5L1	2.11273e-23	-0.976809	braf_status: mutated >= corrected
ENSG00000137822	TUBGCP4	2.20185e-23	-0.733505	braf_status: mutated >= corrected
ENSG00000065029	ZNF76	2.30846e-23	1.03759	braf_status: mutated < corrected
ENSG00000155313	USP25	2.38112e-23	0.763707	braf_status: mutated < corrected
ENSG00000125877	ITPA	2.40591e-23	-0.588535	braf_status: mutated >= corrected
ENSG00000101132	PFDN4	2.47716e-23	-0.937203	braf_status: mutated >= corrected
ENSG00000186188	FFAR4	2.51796e-23	-0.882537	braf_status: mutated >= corrected
ENSG00000134987	WDR36	2.60053e-23	-0.635764	braf_status: mutated >= corrected
ENSG00000196109	ZNF676	2.60438e-23	-1.3453	braf_status: mutated >= corrected
ENSG00000100523	DDHD1	2.78833e-23	-0.738733	braf_status: mutated >= corrected
ENSG00000186153	WWOX	2.81894e-23	0.743964	braf_status: mutated < corrected
ENSG00000005075	POLR2J	2.83325e-23	-0.732667	braf_status: mutated >= corrected
ENSG00000112335	SNX3	2.83725e-23	-0.668922	braf_status: mutated >= corrected
ENSG00000160325	CACFD1	2.89893e-23	0.891813	braf_status: mutated < corrected
ENSG00000146281	PM20D2	2.9852e-23	-0.924574	braf_status: mutated >= corrected
ENSG00000006459	KDM7A	2.98713e-23	-1.36323	braf_status: mutated >= corrected
ENSG00000198324	FAM109A	2.99119e-23	1.17257	braf_status: mutated < corrected
ENSG00000119927	GPAM	2.99458e-23	-1.12286	braf_status: mutated >= corrected
ENSG00000064961	HMG20B	3.00203e-23	-0.724502	braf_status: mutated >= corrected
ENSG00000142230	SAE1	3.00823e-23	-0.795519	braf_status: mutated >= corrected
ENSG00000104356	POP1	3.17369e-23	-1.01265	braf_status: mutated >= corrected
ENSG00000214263	RPSAP53	3.17741e-23	-1.40688	braf_status: mutated >= corrected
ENSG00000119139	TJP2	3.21712e-23	0.534085	braf_status: mutated < corrected
ENSG00000155463	OXA1L	3.43201e-23	-0.714395	braf_status: mutated >= corrected
ENSG00000247626	MARS2	3.44704e-23	-0.633731	braf_status: mutated >= corrected
ENSG00000130779	CLIP1	3.64064e-23	0.666828	braf_status: mutated < corrected
ENSG00000125207	PIWIL1	3.64318e-23	1.8235	braf_status: mutated < corrected
ENSG00000073331	ALPK1	3.68191e-23	1.16241	braf_status: mutated < corrected
ENSG00000178425	NT5DC1	3.86532e-23	-0.578337	braf_status: mutated >= corrected
ENSG00000154227	CERS3	3.95024e-23	1.79164	braf_status: mutated < corrected
ENSG00000138613	APH1B	4.01225e-23	1.94384	braf_status: mutated < corrected
ENSG00000156970	BUB1B	4.07556e-23	-1.07635	braf_status: mutated >= corrected
ENSG00000157423	HYDIN	4.36142e-23	2.2117	braf_status: mutated < corrected
ENSG00000196074	SYCP2	4.39607e-23	1.25586	braf_status: mutated < corrected
ENSG00000100908	EMC9	4.53799e-23	-0.847932	braf_status: mutated >= corrected
ENSG00000118307	CASC1	4.53922e-23	2.47645	braf_status: mutated < corrected
ENSG00000260552	RP11-49I11.1	4.54836e-23	1.27709	braf_status: mutated < corrected
ENSG00000023572	GLRX2	4.57315e-23	-0.893515	braf_status: mutated >= corrected
ENSG00000171311	EXOSC1	4.59275e-23	-0.631848	braf_status: mutated >= corrected
ENSG00000070669	ASNS	4.6426e-23	-2.00053	braf_status: mutated >= corrected
ENSG00000129595	EPB41L4A	4.86022e-23	2.42493	braf_status: mutated < corrected
ENSG00000166012	TAF1D	4.86218e-23	-1.14545	braf_status: mutated >= corrected
ENSG00000067533	RRP15	5.04087e-23	-1.00566	braf_status: mutated >= corrected
ENSG00000147533	GOLGA7	5.10204e-23	-0.54431	braf_status: mutated >= corrected
ENSG00000198518	HIST1H4E	5.2629e-23	1.66347	braf_status: mutated < corrected
ENSG00000182208	MOB2	5.30061e-23	-0.746724	braf_status: mutated >= corrected
ENSG00000176393	RNPEP	5.35291e-23	-0.523226	braf_status: mutated >= corrected
ENSG00000089234	BRAP	5.4585e-23	0.587314	braf_status: mutated < corrected
ENSG00000168092	PAFAH1B2	5.52005e-23	-0.630614	braf_status: mutated >= corrected
ENSG00000135250	SRPK2	5.52903e-23	-0.546458	braf_status: mutated >= corrected
ENSG00000169083	AR	5.64954e-23	1.09644	braf_status: mutated < corrected
ENSG00000083290	ULK2	5.68277e-23	0.633233	braf_status: mutated < corrected
ENSG00000157637	SLC38A10	5.68352e-23	0.859195	braf_status: mutated < corrected
ENSG00000148411	NACC2	5.79226e-23	0.699076	braf_status: mutated < corrected
ENSG00000075618	FSCN1	5.79766e-23	-1.95292	braf_status: mutated >= corrected
ENSG00000109181	UGT2B10	5.85469e-23	2.61041	braf_status: mutated < corrected
ENSG00000183044	ABAT	5.85891e-23	2.40919	braf_status: mutated < corrected
ENSG00000101166	SLMO2	5.95623e-23	-0.736572	braf_status: mutated >= corrected
ENSG00000197472	ZNF695	6.09566e-23	-1.33261	braf_status: mutated >= corrected
ENSG00000164645	C7ORF62	6.23764e-23	1.01775	braf_status: mutated < corrected
ENSG00000257512	RP11-486A14.1	6.26828e-23	1.72164	braf_status: mutated < corrected
ENSG00000114631	PODXL2	6.87095e-23	1.02784	braf_status: mutated < corrected
ENSG00000186815	TPCN1	7.02151e-23	1.06123	braf_status: mutated < corrected
ENSG00000065183	WDR3	7.07827e-23	-0.755344	braf_status: mutated >= corrected
ENSG00000116005	PCYOX1	7.24723e-23	0.544363	braf_status: mutated < corrected
ENSG00000213742	ZNF337-AS1	7.47785e-23	1.32805	braf_status: mutated < corrected
ENSG00000103067	ESRP2	7.55156e-23	0.79909	braf_status: mutated < corrected
ENSG00000198060	2005-03-01	7.65814e-23	-0.776659	braf_status: mutated >= corrected
ENSG00000003400	CASP10	7.70089e-23	1.39259	braf_status: mutated < corrected
ENSG00000167920	TMEM99	7.72162e-23	0.906613	braf_status: mutated < corrected
ENSG00000171433	GLOD5	7.79789e-23	1.81606	braf_status: mutated < corrected
ENSG00000095564	BTAF1	7.79871e-23	-0.595237	braf_status: mutated >= corrected
ENSG00000136828	RALGPS1	7.81541e-23	0.932393	braf_status: mutated < corrected
ENSG00000102471	NDFIP2	7.81968e-23	0.680822	braf_status: mutated < corrected
ENSG00000108561	C1QBP	7.85204e-23	-1.03055	braf_status: mutated >= corrected
ENSG00000186529	CYP4F3	7.8949e-23	1.79601	braf_status: mutated < corrected
ENSG00000204272	RP11-622K12.1	7.97461e-23	0.911531	braf_status: mutated < corrected
ENSG00000128626	MRPS12	8.10802e-23	-0.860274	braf_status: mutated >= corrected
ENSG00000185222	WBP5	8.37763e-23	0.750385	braf_status: mutated < corrected
ENSG00000167004	PDIA3	8.42997e-23	-0.872632	braf_status: mutated >= corrected
ENSG00000102710	SUPT20H	8.734e-23	-1.10735	braf_status: mutated >= corrected
ENSG00000226752	PSMD5-AS1	8.86692e-23	1.07333	braf_status: mutated < corrected
ENSG00000126218	F10	9.55806e-23	2.19317	braf_status: mutated < corrected
ENSG00000138293	NCOA4	9.76921e-23	0.773775	braf_status: mutated < corrected
ENSG00000070081	NUCB2	1.10723e-22	0.730052	braf_status: mutated < corrected
ENSG00000134627	PIWIL4	1.11087e-22	-1.59981	braf_status: mutated >= corrected
ENSG00000166886	NAB2	1.11712e-22	0.543019	braf_status: mutated < corrected
ENSG00000128512	DOCK4	1.14327e-22	-1.64368	braf_status: mutated >= corrected
ENSG00000160445	ZER1	1.16989e-22	0.805571	braf_status: mutated < corrected
ENSG00000112343	TRIM38	1.17081e-22	0.79627	braf_status: mutated < corrected
ENSG00000153347	FAM81B	1.17354e-22	3.14661	braf_status: mutated < corrected
ENSG00000236830	CBR3-AS1	1.1811e-22	1.50335	braf_status: mutated < corrected
ENSG00000099625	C19ORF26	1.21257e-22	-1.3889	braf_status: mutated >= corrected
ENSG00000125618	PAX8	1.22243e-22	3.21684	braf_status: mutated < corrected
ENSG00000038002	AGA	1.22507e-22	0.665742	braf_status: mutated < corrected
ENSG00000146282	RARS2	1.22651e-22	-0.627937	braf_status: mutated >= corrected
ENSG00000256417	RP11-1038A11.3	1.22748e-22	1.25623	braf_status: mutated < corrected
ENSG00000165511	C10ORF25	1.22898e-22	1.15671	braf_status: mutated < corrected
ENSG00000123552	USP45	1.25127e-22	-0.605737	braf_status: mutated >= corrected
ENSG00000143217	PVRL4	1.29882e-22	2.7182	braf_status: mutated < corrected
ENSG00000104825	NFKBIB	1.30784e-22	-0.977007	braf_status: mutated >= corrected
ENSG00000139324	TMTC3	1.35579e-22	0.781409	braf_status: mutated < corrected
ENSG00000013563	DNASE1L1	1.39073e-22	0.698099	braf_status: mutated < corrected
ENSG00000086712	TXLNG	1.43339e-22	-0.760325	braf_status: mutated >= corrected
ENSG00000186908	ZDHHC17	1.44067e-22	0.732021	braf_status: mutated < corrected
ENSG00000158747	NBL1	1.48138e-22	-1.50929	braf_status: mutated >= corrected
ENSG00000214078	CPNE1	1.53076e-22	-1.19725	braf_status: mutated >= corrected
ENSG00000196177	ACADSB	1.56862e-22	-0.679583	braf_status: mutated >= corrected
ENSG00000025796	SEC63	1.60828e-22	-0.583805	braf_status: mutated >= corrected
ENSG00000100479	POLE2	1.62497e-22	-1.01678	braf_status: mutated >= corrected
ENSG00000140006	WDR89	1.68146e-22	-0.671865	braf_status: mutated >= corrected
ENSG00000170889	RPS9	1.72405e-22	-0.717861	braf_status: mutated >= corrected
ENSG00000165819	METTL3	1.73424e-22	-0.748177	braf_status: mutated >= corrected
ENSG00000198734	F5	1.76546e-22	0.724125	braf_status: mutated < corrected
ENSG00000163444	TMEM183A	1.78246e-22	-0.784728	braf_status: mutated >= corrected
ENSG00000086827	ZW10	1.81687e-22	-0.566267	braf_status: mutated >= corrected
ENSG00000105568	PPP2R1A	1.8509e-22	-0.515345	braf_status: mutated >= corrected
ENSG00000196584	XRCC2	1.85123e-22	-1.32034	braf_status: mutated >= corrected
ENSG00000126249	PDCD2L	1.99173e-22	-1.3519	braf_status: mutated >= corrected
ENSG00000079739	PGM1	2.00903e-22	1.15116	braf_status: mutated < corrected
ENSG00000154099	DNAAF1	2.03138e-22	2.4401	braf_status: mutated < corrected
ENSG00000128923	FAM63B	2.04556e-22	1.27896	braf_status: mutated < corrected
ENSG00000146833	TRIM4	2.06956e-22	-0.698868	braf_status: mutated >= corrected
ENSG00000183067	IGSF5	2.13181e-22	1.96689	braf_status: mutated < corrected
ENSG00000107077	KDM4C	2.18669e-22	-0.543004	braf_status: mutated >= corrected
ENSG00000182957	SPATA13	2.2176e-22	-1.49964	braf_status: mutated >= corrected
ENSG00000184363	PKP3	2.2177e-22	-0.747826	braf_status: mutated >= corrected
ENSG00000140807	NKD1	2.31132e-22	-1.59292	braf_status: mutated >= corrected
ENSG00000198435	NRARP	2.32228e-22	-1.67977	braf_status: mutated >= corrected
ENSG00000132356	PRKAA1	2.35898e-22	0.646904	braf_status: mutated < corrected
ENSG00000110427	KIAA1549L	2.50314e-22	2.39823	braf_status: mutated < corrected
ENSG00000116017	ARID3A	2.52453e-22	-1.08838	braf_status: mutated >= corrected
ENSG00000119559	C19ORF25	2.52505e-22	-0.814274	braf_status: mutated >= corrected
ENSG00000151502	VPS26B	2.54669e-22	-0.541198	braf_status: mutated >= corrected
ENSG00000136522	MRPL47	2.57406e-22	-0.595053	braf_status: mutated >= corrected
ENSG00000168517	HEXIM2	2.5805e-22	1.01618	braf_status: mutated < corrected
ENSG00000100033	PRODH	2.58131e-22	2.11518	braf_status: mutated < corrected
ENSG00000049541	RFC2	2.65759e-22	-0.568517	braf_status: mutated >= corrected
ENSG00000162946	DISC1	2.67158e-22	-1.61105	braf_status: mutated >= corrected
ENSG00000156510	HKDC1	2.67421e-22	0.684399	braf_status: mutated < corrected
ENSG00000168016	TRANK1	2.68227e-22	1.88935	braf_status: mutated < corrected
ENSG00000128833	MYO5C	2.68865e-22	0.933721	braf_status: mutated < corrected
ENSG00000171940	ZNF217	2.7087e-22	-0.606501	braf_status: mutated >= corrected
ENSG00000138629	UBL7	2.71564e-22	-0.515489	braf_status: mutated >= corrected
ENSG00000136003	ISCU	2.75256e-22	0.550567	braf_status: mutated < corrected
ENSG00000115825	PRKD3	2.77144e-22	-0.595673	braf_status: mutated >= corrected
ENSG00000225032	RP11-228B15.4	2.80958e-22	1.86823	braf_status: mutated < corrected
ENSG00000163697	APBB2	2.81476e-22	0.820783	braf_status: mutated < corrected
ENSG00000171503	ETFDH	2.85925e-22	-0.834544	braf_status: mutated >= corrected
ENSG00000134375	TIMM17A	2.86058e-22	-0.689672	braf_status: mutated >= corrected
ENSG00000151835	SACS	2.92777e-22	-1.64946	braf_status: mutated >= corrected
ENSG00000125817	CENPB	2.92902e-22	-0.864629	braf_status: mutated >= corrected
ENSG00000196966	HIST1H3E	2.95232e-22	1.58923	braf_status: mutated < corrected
ENSG00000003402	CFLAR	2.98518e-22	0.655382	braf_status: mutated < corrected
ENSG00000182871	COL18A1	2.99204e-22	-1.48043	braf_status: mutated >= corrected
ENSG00000166888	STAT6	3.07792e-22	0.90257	braf_status: mutated < corrected
ENSG00000115486	GGCX	3.20148e-22	0.744019	braf_status: mutated < corrected
ENSG00000123191	ATP7B	3.26173e-22	1.07875	braf_status: mutated < corrected
ENSG00000116120	FARSB	3.26615e-22	-0.550073	braf_status: mutated >= corrected
ENSG00000105429	MEGF8	3.2678e-22	-0.85366	braf_status: mutated >= corrected
ENSG00000042286	AIFM2	3.26985e-22	-0.77406	braf_status: mutated >= corrected
ENSG00000101082	SLA2	3.32596e-22	1.97934	braf_status: mutated < corrected
ENSG00000142973	CYP4B1	3.33903e-22	1.99917	braf_status: mutated < corrected
ENSG00000204580	DDR1	3.50395e-22	0.828245	braf_status: mutated < corrected
ENSG00000164488	DACT2	3.55458e-22	-1.94972	braf_status: mutated >= corrected
ENSG00000185561	TLCD2	3.61767e-22	1.32711	braf_status: mutated < corrected
ENSG00000136807	CDK9	3.63391e-22	0.657215	braf_status: mutated < corrected
ENSG00000183023	SLC8A1	3.76196e-22	1.86009	braf_status: mutated < corrected
ENSG00000204054	LINC00963	4.00112e-22	1.0016	braf_status: mutated < corrected
ENSG00000141994	DUS3L	4.01554e-22	-0.734506	braf_status: mutated >= corrected
ENSG00000137692	DCUN1D5	4.13504e-22	-0.962119	braf_status: mutated >= corrected
ENSG00000214174	AMZ2P1	4.29926e-22	1.0311	braf_status: mutated < corrected
ENSG00000143799	PARP1	4.32144e-22	-0.865316	braf_status: mutated >= corrected
ENSG00000128944	KNSTRN	4.36329e-22	-0.735509	braf_status: mutated >= corrected
ENSG00000259772	RP11-16E12.2	4.47603e-22	2.62337	braf_status: mutated < corrected
ENSG00000253719	ATXN7L3B	4.50352e-22	0.583356	braf_status: mutated < corrected
ENSG00000101193	GID8	4.55119e-22	-0.563009	braf_status: mutated >= corrected
ENSG00000156983	BRPF1	4.55527e-22	-0.782069	braf_status: mutated >= corrected
ENSG00000269964	MEI4	4.60131e-22	2.146	braf_status: mutated < corrected
ENSG00000144852	NR1I2	4.63886e-22	1.57814	braf_status: mutated < corrected
ENSG00000133275	CSNK1G2	4.6806e-22	-0.668491	braf_status: mutated >= corrected
ENSG00000166912	MTMR10	4.75667e-22	-0.690519	braf_status: mutated >= corrected
ENSG00000244754	N4BP2L2	4.79789e-22	-1.08122	braf_status: mutated >= corrected
ENSG00000096063	SRPK1	4.94695e-22	-0.589441	braf_status: mutated >= corrected
ENSG00000171204	TMEM126B	4.94749e-22	-1.06143	braf_status: mutated >= corrected
ENSG00000185869	ZNF829	5.05079e-22	-1.35519	braf_status: mutated >= corrected
ENSG00000104897	SF3A2	5.07571e-22	-0.86823	braf_status: mutated >= corrected
ENSG00000255561	FDXACB1	5.33292e-22	-1.37769	braf_status: mutated >= corrected
ENSG00000198252	STYX	5.38099e-22	-0.588886	braf_status: mutated >= corrected
ENSG00000168658	VWA3B	5.42238e-22	2.44354	braf_status: mutated < corrected
ENSG00000105698	USF2	5.44439e-22	-0.660089	braf_status: mutated >= corrected
ENSG00000006555	TTC22	5.5168e-22	1.70368	braf_status: mutated < corrected
ENSG00000174989	FBXW8	5.53382e-22	0.724601	braf_status: mutated < corrected
ENSG00000167995	BEST1	5.53672e-22	1.62512	braf_status: mutated < corrected
ENSG00000166508	MCM7	5.53693e-22	-1.39343	braf_status: mutated >= corrected
ENSG00000127989	MTERF	5.58484e-22	-1.19435	braf_status: mutated >= corrected
ENSG00000176171	BNIP3	5.8992e-22	0.589861	braf_status: mutated < corrected
ENSG00000136960	ENPP2	6.12801e-22	-1.99386	braf_status: mutated >= corrected
ENSG00000171747	LGALS4	6.33753e-22	-0.677178	braf_status: mutated >= corrected
ENSG00000033627	ATP6V0A1	6.35411e-22	0.754643	braf_status: mutated < corrected
ENSG00000135093	USP30	6.40947e-22	1.01585	braf_status: mutated < corrected
ENSG00000060762	MPC1	6.50762e-22	-1.15244	braf_status: mutated >= corrected
ENSG00000105793	GTPBP10	6.64034e-22	-1.51865	braf_status: mutated >= corrected
ENSG00000155287	SLC25A28	6.66023e-22	-0.810169	braf_status: mutated >= corrected
ENSG00000104884	ERCC2	6.7721e-22	-1.40741	braf_status: mutated >= corrected
ENSG00000166046	TCP11L2	7.07578e-22	1.97247	braf_status: mutated < corrected
ENSG00000188153	COL4A5	7.19498e-22	2.32725	braf_status: mutated < corrected
ENSG00000143499	SMYD2	7.27285e-22	-0.666182	braf_status: mutated >= corrected
ENSG00000105254	TBCB	7.3463e-22	-0.717081	braf_status: mutated >= corrected
ENSG00000203780	FANK1	7.66871e-22	1.28585	braf_status: mutated < corrected
ENSG00000013275	PSMC4	7.69708e-22	-0.843547	braf_status: mutated >= corrected
ENSG00000214176	PLEKHM1P	7.86861e-22	1.92881	braf_status: mutated < corrected
ENSG00000165637	VDAC2	7.96519e-22	-0.524557	braf_status: mutated >= corrected
ENSG00000117632	STMN1	8.12836e-22	-0.829029	braf_status: mutated >= corrected
ENSG00000132470	ITGB4	8.13676e-22	1.5181	braf_status: mutated < corrected
ENSG00000112110	MRPL18	8.21538e-22	-0.776743	braf_status: mutated >= corrected
ENSG00000187955	COL14A1	8.26416e-22	-1.58361	braf_status: mutated >= corrected
ENSG00000176771	NCKAP5	8.33682e-22	2.59793	braf_status: mutated < corrected
ENSG00000001497	LAS1L	8.88351e-22	-0.551798	braf_status: mutated >= corrected
ENSG00000149100	EIF3M	9.18805e-22	-0.669092	braf_status: mutated >= corrected
ENSG00000105373	GLTSCR2	9.36134e-22	-1.07172	braf_status: mutated >= corrected
ENSG00000184574	LPAR5	9.38166e-22	1.89694	braf_status: mutated < corrected
ENSG00000185361	TNFAIP8L1	9.45211e-22	-0.925404	braf_status: mutated >= corrected
ENSG00000243710	WDR65	9.56688e-22	1.93534	braf_status: mutated < corrected
ENSG00000153044	CENPH	1.08945e-21	-0.993634	braf_status: mutated >= corrected
ENSG00000139496	NUPL1	1.10182e-21	-1.66449	braf_status: mutated >= corrected
ENSG00000012983	MAP4K5	1.12304e-21	-0.548681	braf_status: mutated >= corrected
ENSG00000231584	FAHD2CP	1.13885e-21	1.28264	braf_status: mutated < corrected
ENSG00000167608	TMC4	1.13948e-21	1.0435	braf_status: mutated < corrected
ENSG00000197046	SIGLEC15	1.15958e-21	3.09811	braf_status: mutated < corrected
ENSG00000159184	HOXB13	1.1607e-21	1.45232	braf_status: mutated < corrected
ENSG00000132481	TRIM47	1.16159e-21	1.66393	braf_status: mutated < corrected
ENSG00000105750	ZNF85	1.16193e-21	-1.06749	braf_status: mutated >= corrected
ENSG00000154001	PPP2R5E	1.16881e-21	-0.554638	braf_status: mutated >= corrected
ENSG00000100522	GNPNAT1	1.19107e-21	-0.564931	braf_status: mutated >= corrected
ENSG00000263004	RP11-166P13.3	1.19153e-21	1.37485	braf_status: mutated < corrected
ENSG00000165175	MID1IP1	1.21248e-21	-0.595994	braf_status: mutated >= corrected
ENSG00000174564	IL20RB	1.2243e-21	2.14076	braf_status: mutated < corrected
ENSG00000135747	ZNF670	1.23065e-21	-1.00597	braf_status: mutated >= corrected
ENSG00000086570	FAT2	1.25989e-21	1.54674	braf_status: mutated < corrected
ENSG00000101412	E2F1	1.30907e-21	-0.976914	braf_status: mutated >= corrected
ENSG00000130518	KIAA1683	1.31668e-21	1.99019	braf_status: mutated < corrected
ENSG00000118308	LRMP	1.33882e-21	1.89552	braf_status: mutated < corrected
ENSG00000065268	WDR18	1.3398e-21	-1.05092	braf_status: mutated >= corrected
ENSG00000230937	MIR205HG	1.34195e-21	3.96386	braf_status: mutated < corrected
ENSG00000189058	APOD	1.34316e-21	2.38847	braf_status: mutated < corrected
ENSG00000012779	ALOX5	1.35431e-21	2.9828	braf_status: mutated < corrected
ENSG00000167397	VKORC1	1.40295e-21	-0.604733	braf_status: mutated >= corrected
ENSG00000174938	SEZ6L2	1.49977e-21	0.753121	braf_status: mutated < corrected
ENSG00000113649	TCERG1	1.561e-21	-0.59046	braf_status: mutated >= corrected
ENSG00000008710	PKD1	1.57403e-21	-1.10554	braf_status: mutated >= corrected
ENSG00000180398	MCFD2	1.58708e-21	0.581683	braf_status: mutated < corrected
ENSG00000148200	NR6A1	1.59433e-21	0.845429	braf_status: mutated < corrected
ENSG00000138190	EXOC6	1.60595e-21	-0.730268	braf_status: mutated >= corrected
ENSG00000140553	UNC45A	1.65207e-21	-0.533656	braf_status: mutated >= corrected
ENSG00000162004	CCDC78	1.6865e-21	-1.96631	braf_status: mutated >= corrected
ENSG00000255455	RP11-890B15.3	1.68732e-21	1.62637	braf_status: mutated < corrected
ENSG00000198420	FAM115A	1.71406e-21	-0.728234	braf_status: mutated >= corrected
ENSG00000185015	CA13	1.71537e-21	1.23983	braf_status: mutated < corrected
ENSG00000105963	ADAP1	1.72376e-21	0.825995	braf_status: mutated < corrected
ENSG00000163576	EFHB	1.7289e-21	2.27518	braf_status: mutated < corrected
ENSG00000120860	CCDC53	1.73665e-21	1.01599	braf_status: mutated < corrected
ENSG00000157782	CABP1	1.73968e-21	-1.24475	braf_status: mutated >= corrected
ENSG00000078269	SYNJ2	1.76458e-21	-0.731546	braf_status: mutated >= corrected
ENSG00000181163	NPM1	1.78705e-21	-0.926727	braf_status: mutated >= corrected
ENSG00000151575	TEX9	1.82139e-21	0.984619	braf_status: mutated < corrected
ENSG00000160345	C9ORF116	1.82356e-21	1.3808	braf_status: mutated < corrected
ENSG00000004864	SLC25A13	1.8527e-21	-1.22344	braf_status: mutated >= corrected
ENSG00000133789	SWAP70	1.89963e-21	-0.811398	braf_status: mutated >= corrected
ENSG00000090382	LYZ	1.93927e-21	1.55401	braf_status: mutated < corrected
ENSG00000144381	HSPD1	1.94108e-21	-0.671086	braf_status: mutated >= corrected
ENSG00000124942	AHNAK	1.94339e-21	1.67286	braf_status: mutated < corrected
ENSG00000137492	PRKRIR	1.94415e-21	-0.791458	braf_status: mutated >= corrected
ENSG00000104835	SARS2	1.96022e-21	-1.08885	braf_status: mutated >= corrected
ENSG00000006468	ETV1	2.05013e-21	1.28089	braf_status: mutated < corrected
ENSG00000166946	CCNDBP1	2.05173e-21	0.568342	braf_status: mutated < corrected
ENSG00000065057	NTHL1	2.08007e-21	-1.51341	braf_status: mutated >= corrected
ENSG00000166763	STRCP1	2.09284e-21	1.67994	braf_status: mutated < corrected
ENSG00000181039	ANKRD34A	2.09805e-21	1.99002	braf_status: mutated < corrected
ENSG00000115271	GCA	2.16457e-21	-0.568503	braf_status: mutated >= corrected
ENSG00000230342	FANCD2P2	2.2121e-21	-1.28966	braf_status: mutated >= corrected
ENSG00000152931	PART1	2.22561e-21	1.89179	braf_status: mutated < corrected
ENSG00000196296	ATP2A1	2.25098e-21	1.55358	braf_status: mutated < corrected
ENSG00000006453	BAIAP2L1	2.31557e-21	-1.19656	braf_status: mutated >= corrected
ENSG00000151366	NDUFC2	2.4524e-21	-0.544945	braf_status: mutated >= corrected
ENSG00000182798	MAGEB17	2.51084e-21	1.73683	braf_status: mutated < corrected
ENSG00000224597	PTCHD3P1	2.51268e-21	0.833164	braf_status: mutated < corrected
ENSG00000136718	IMP4	2.53955e-21	-0.522264	braf_status: mutated >= corrected
ENSG00000214215	C12ORF74	2.57808e-21	1.65505	braf_status: mutated < corrected
ENSG00000198805	PNP	2.63918e-21	-0.732975	braf_status: mutated >= corrected
ENSG00000205795	CYS1	2.64022e-21	2.06507	braf_status: mutated < corrected
ENSG00000135776	ABCB10	2.65596e-21	-0.631567	braf_status: mutated >= corrected
ENSG00000173442	EHBP1L1	2.66226e-21	0.877122	braf_status: mutated < corrected
ENSG00000163565	IFI16	2.72965e-21	2.09561	braf_status: mutated < corrected
ENSG00000178921	PFAS	2.73876e-21	-0.874691	braf_status: mutated >= corrected
ENSG00000168631	DPCR1	2.79957e-21	4.15808	braf_status: mutated < corrected
ENSG00000135341	MAP3K7	2.82193e-21	-0.594745	braf_status: mutated >= corrected
ENSG00000100316	RPL3	2.84995e-21	-0.515995	braf_status: mutated >= corrected
ENSG00000111678	C12ORF57	2.89053e-21	0.833779	braf_status: mutated < corrected
ENSG00000115661	STK16	2.93963e-21	0.55742	braf_status: mutated < corrected
ENSG00000102038	SMARCA1	2.94987e-21	2.12445	braf_status: mutated < corrected
ENSG00000272323	CTD-2517O10.6	2.98866e-21	1.25999	braf_status: mutated < corrected
ENSG00000072756	TRNT1	3.0854e-21	-0.705914	braf_status: mutated >= corrected
ENSG00000118496	FBXO30	3.08913e-21	-0.796364	braf_status: mutated >= corrected
ENSG00000100911	PSME2	3.14241e-21	-0.690248	braf_status: mutated >= corrected
ENSG00000168274	HIST1H2AE	3.16309e-21	1.29138	braf_status: mutated < corrected
ENSG00000104872	PIH1D1	3.18286e-21	-1.01706	braf_status: mutated >= corrected
ENSG00000196235	SUPT5H	3.20133e-21	-0.689435	braf_status: mutated >= corrected
ENSG00000225667	LINC00505	3.25656e-21	1.907	braf_status: mutated < corrected
ENSG00000090266	NDUFB2	3.28841e-21	-1.28687	braf_status: mutated >= corrected
ENSG00000103260	METRN	3.30801e-21	-1.09878	braf_status: mutated >= corrected
ENSG00000251127	RP11-280G9.1	3.33714e-21	1.91894	braf_status: mutated < corrected
ENSG00000155495	MAGEC1	3.46164e-21	1.2722	braf_status: mutated < corrected
ENSG00000105723	GSK3A	3.46379e-21	-0.84581	braf_status: mutated >= corrected
ENSG00000177707	PVRL3	3.57105e-21	-2.09244	braf_status: mutated >= corrected
ENSG00000006715	VPS41	3.6155e-21	0.511578	braf_status: mutated < corrected
ENSG00000071655	MBD3	3.6221e-21	-0.690965	braf_status: mutated >= corrected
ENSG00000167711	SERPINF2	3.85098e-21	1.62412	braf_status: mutated < corrected
ENSG00000167600	CYP2S1	3.86878e-21	-0.777298	braf_status: mutated >= corrected
ENSG00000129925	TMEM8A	3.98199e-21	-0.680781	braf_status: mutated >= corrected
ENSG00000100625	SIX4	4.19693e-21	-0.714233	braf_status: mutated >= corrected
ENSG00000095906	NUBP2	4.21275e-21	-0.973123	braf_status: mutated >= corrected
ENSG00000115884	SDC1	4.23006e-21	0.6335	braf_status: mutated < corrected
ENSG00000267575	CTC-459F4.3	4.61749e-21	-0.843311	braf_status: mutated >= corrected
ENSG00000165714	LOH12CR1	4.87087e-21	0.973771	braf_status: mutated < corrected
ENSG00000174015	SPERT	4.95223e-21	1.29359	braf_status: mutated < corrected
ENSG00000166188	ZNF319	5.0298e-21	0.664047	braf_status: mutated < corrected
ENSG00000198855	FICD	5.03271e-21	1.11166	braf_status: mutated < corrected
ENSG00000257093	KIAA1147	5.22826e-21	-1.10669	braf_status: mutated >= corrected
ENSG00000169064	ZBBX	5.25805e-21	2.87132	braf_status: mutated < corrected
ENSG00000087053	MTMR2	5.27451e-21	-1.02306	braf_status: mutated >= corrected
ENSG00000087299	L2HGDH	5.30075e-21	-0.946033	braf_status: mutated >= corrected
ENSG00000120805	ARL1	5.34837e-21	0.686991	braf_status: mutated < corrected
ENSG00000127328	RAB3IP	5.37944e-21	0.559829	braf_status: mutated < corrected
ENSG00000139977	NAA30	5.39879e-21	-0.571541	braf_status: mutated >= corrected
ENSG00000215769	HSA-MIR-6080	5.40473e-21	2.0968	braf_status: mutated < corrected
ENSG00000144061	NPHP1	5.42398e-21	1.13661	braf_status: mutated < corrected
ENSG00000198739	LRRTM3	5.49632e-21	1.39591	braf_status: mutated < corrected
ENSG00000120029	C10ORF76	5.63683e-21	-0.568436	braf_status: mutated >= corrected
ENSG00000179941	BBS10	5.65429e-21	0.823683	braf_status: mutated < corrected
ENSG00000154764	WNT7A	5.65493e-21	2.64101	braf_status: mutated < corrected
ENSG00000116133	DHCR24	5.67632e-21	0.580072	braf_status: mutated < corrected
ENSG00000168062	BATF2	5.7952e-21	2.16216	braf_status: mutated < corrected
ENSG00000168438	CDC40	5.79935e-21	-0.67346	braf_status: mutated >= corrected
ENSG00000187990	HIST1H2BG	5.8345e-21	1.6402	braf_status: mutated < corrected
ENSG00000153531	ADPRHL1	5.96954e-21	2.38845	braf_status: mutated < corrected
ENSG00000253414	RP11-150O12.6	6.03262e-21	-1.91139	braf_status: mutated >= corrected
ENSG00000272688	RP13-270P17.3	6.20058e-21	1.2441	braf_status: mutated < corrected
ENSG00000078699	CBFA2T2	6.28404e-21	-0.725219	braf_status: mutated >= corrected
ENSG00000169026	MFSD7	6.39629e-21	1.42853	braf_status: mutated < corrected
ENSG00000178685	PARP10	6.82975e-21	1.89452	braf_status: mutated < corrected
ENSG00000132122	SPATA6	6.9424e-21	1.3258	braf_status: mutated < corrected
ENSG00000134668	SPOCD1	7.1836e-21	2.0093	braf_status: mutated < corrected
ENSG00000136237	RAPGEF5	7.34881e-21	-0.601058	braf_status: mutated >= corrected
ENSG00000124920	MYRF	7.40342e-21	0.870851	braf_status: mutated < corrected
ENSG00000169857	AVEN	7.44286e-21	-0.924241	braf_status: mutated >= corrected
ENSG00000179409	GEMIN4	7.50553e-21	-0.608669	braf_status: mutated >= corrected
ENSG00000073050	XRCC1	7.54105e-21	-0.704917	braf_status: mutated >= corrected
ENSG00000164855	TMEM184A	7.61333e-21	0.838854	braf_status: mutated < corrected
ENSG00000122140	MRPS2	7.73699e-21	-0.531807	braf_status: mutated >= corrected
ENSG00000078596	ITM2A	8.01225e-21	-3.11655	braf_status: mutated >= corrected
ENSG00000088205	DDX18	8.09809e-21	-0.517649	braf_status: mutated >= corrected
ENSG00000143515	ATP8B2	8.1152e-21	2.30952	braf_status: mutated < corrected
ENSG00000143674	MLK4	8.11547e-21	-0.769309	braf_status: mutated >= corrected
ENSG00000125124	BBS2	8.3492e-21	0.706681	braf_status: mutated < corrected
ENSG00000196922	ZNF252P	8.5512e-21	1.29148	braf_status: mutated < corrected
ENSG00000179958	DCTPP1	8.56076e-21	-0.851633	braf_status: mutated >= corrected
ENSG00000064651	SLC12A2	8.57048e-21	-0.908467	braf_status: mutated >= corrected
ENSG00000042429	MED17	8.5874e-21	-0.839021	braf_status: mutated >= corrected
ENSG00000188523	C9ORF171	8.66958e-21	2.04208	braf_status: mutated < corrected
ENSG00000132589	FLOT2	8.84941e-21	0.550363	braf_status: mutated < corrected
ENSG00000180596	HIST1H2BC	8.91892e-21	1.518	braf_status: mutated < corrected
ENSG00000156599	ZDHHC5	8.92474e-21	0.517338	braf_status: mutated < corrected
ENSG00000244617	ASPRV1	9.09086e-21	1.92963	braf_status: mutated < corrected
ENSG00000089351	GRAMD1A	9.58684e-21	-1.83961	braf_status: mutated >= corrected
ENSG00000197168	NEK5	9.70577e-21	2.39612	braf_status: mutated < corrected
ENSG00000161955	TNFSF13	9.80286e-21	2.20455	braf_status: mutated < corrected
ENSG00000172992	DCAKD	9.87895e-21	0.911993	braf_status: mutated < corrected
ENSG00000099624	ATP5D	1.02695e-20	-0.986582	braf_status: mutated >= corrected
ENSG00000108469	RECQL5	1.0345e-20	1.08279	braf_status: mutated < corrected
ENSG00000148985	PGAP2	1.10309e-20	-1.81825	braf_status: mutated >= corrected
ENSG00000126106	TMEM53	1.10395e-20	0.73441	braf_status: mutated < corrected
ENSG00000165501	LRR1	1.11411e-20	-0.736045	braf_status: mutated >= corrected
ENSG00000213066	FGFR1OP	1.11435e-20	-0.883307	braf_status: mutated >= corrected
ENSG00000007520	TSR3	1.15605e-20	-0.769802	braf_status: mutated >= corrected
ENSG00000179299	NSUN7	1.20514e-20	0.953091	braf_status: mutated < corrected
ENSG00000179178	TMEM125	1.23681e-20	0.946478	braf_status: mutated < corrected
ENSG00000166596	WDR16	1.26238e-20	2.18011	braf_status: mutated < corrected
ENSG00000176153	GPX2	1.2648e-20	0.954553	braf_status: mutated < corrected
ENSG00000105928	DFNA5	1.26576e-20	2.21447	braf_status: mutated < corrected
ENSG00000115541	HSPE1	1.26661e-20	-0.542684	braf_status: mutated >= corrected
ENSG00000152520	PAN3	1.28532e-20	-1.09701	braf_status: mutated >= corrected
ENSG00000108588	CCDC47	1.29377e-20	0.659737	braf_status: mutated < corrected
ENSG00000101004	NINL	1.30149e-20	1.34348	braf_status: mutated < corrected
ENSG00000149557	FEZ1	1.33221e-20	2.31064	braf_status: mutated < corrected
ENSG00000125257	ABCC4	1.38063e-20	0.753491	braf_status: mutated < corrected
ENSG00000136051	KIAA1033	1.3807e-20	0.594432	braf_status: mutated < corrected
ENSG00000204991	SPIRE2	1.41918e-20	0.992352	braf_status: mutated < corrected
ENSG00000166863	TAC3	1.42148e-20	2.30752	braf_status: mutated < corrected
ENSG00000007541	PIGQ	1.43325e-20	-0.845876	braf_status: mutated >= corrected
ENSG00000260193	RP11-83N9.5	1.44167e-20	1.62495	braf_status: mutated < corrected
ENSG00000133812	SBF2	1.44502e-20	-0.698686	braf_status: mutated >= corrected
ENSG00000262943	ALOX12P2	1.44574e-20	1.37724	braf_status: mutated < corrected
ENSG00000122026	RPL21	1.54668e-20	-1.7195	braf_status: mutated >= corrected
ENSG00000156453	PCDH1	1.58724e-20	1.54699	braf_status: mutated < corrected
ENSG00000149313	AASDHPPT	1.59111e-20	-0.678503	braf_status: mutated >= corrected
ENSG00000187514	PTMA	1.59909e-20	-0.948546	braf_status: mutated >= corrected
ENSG00000086189	DIMT1	1.63686e-20	-1.10601	braf_status: mutated >= corrected
ENSG00000197586	ENTPD6	1.66013e-20	0.674764	braf_status: mutated < corrected
ENSG00000125657	TNFSF9	1.69895e-20	2.03129	braf_status: mutated < corrected
ENSG00000156928	MALSU1	1.71467e-20	-0.577922	braf_status: mutated >= corrected
ENSG00000007545	CRAMP1L	1.71598e-20	-0.784915	braf_status: mutated >= corrected
ENSG00000166136	NDUFB8	1.71832e-20	-1.00577	braf_status: mutated >= corrected
ENSG00000099219	ERMP1	1.72797e-20	-0.855757	braf_status: mutated >= corrected
ENSG00000213071	LPAL2	1.73277e-20	1.47249	braf_status: mutated < corrected
ENSG00000203813	HIST1H3H	1.78838e-20	1.70092	braf_status: mutated < corrected
ENSG00000196743	GM2A	1.80134e-20	0.808766	braf_status: mutated < corrected
ENSG00000101958	GLRA2	1.80983e-20	2.22085	braf_status: mutated < corrected
ENSG00000130826	DKC1	1.8767e-20	-0.746309	braf_status: mutated >= corrected
ENSG00000164466	SFXN1	1.88316e-20	-0.541182	braf_status: mutated >= corrected
ENSG00000143797	MBOAT2	1.90048e-20	-0.780764	braf_status: mutated >= corrected
ENSG00000091483	FH	1.93783e-20	-0.739952	braf_status: mutated >= corrected
ENSG00000173451	THAP2	1.93905e-20	0.701521	braf_status: mutated < corrected
ENSG00000104885	DOT1L	1.95373e-20	-0.974485	braf_status: mutated >= corrected
ENSG00000161057	PSMC2	1.95469e-20	-0.675054	braf_status: mutated >= corrected
ENSG00000169679	BUB1	2.06683e-20	-0.723493	braf_status: mutated >= corrected
ENSG00000135245	HILPDA	2.09648e-20	-0.758095	braf_status: mutated >= corrected
ENSG00000173947	PIFO	2.11203e-20	2.15497	braf_status: mutated < corrected
ENSG00000101298	SNPH	2.16136e-20	2.28949	braf_status: mutated < corrected
ENSG00000198168	SVIP	2.16574e-20	-0.651978	braf_status: mutated >= corrected
ENSG00000164379	FOXQ1	2.28642e-20	1.88328	braf_status: mutated < corrected
ENSG00000134470	IL15RA	2.29987e-20	1.94876	braf_status: mutated < corrected
ENSG00000100726	TELO2	2.32171e-20	-0.979473	braf_status: mutated >= corrected
ENSG00000163521	GLB1L	2.34053e-20	1.11966	braf_status: mutated < corrected
ENSG00000058799	YIPF1	2.37709e-20	1.05185	braf_status: mutated < corrected
ENSG00000104824	HNRNPL	2.47557e-20	-0.514232	braf_status: mutated >= corrected
ENSG00000163251	FZD5	2.51348e-20	0.614775	braf_status: mutated < corrected
ENSG00000159314	ARHGAP27	2.5369e-20	0.745539	braf_status: mutated < corrected
ENSG00000158636	C11ORF30	2.55699e-20	-0.811271	braf_status: mutated >= corrected
ENSG00000078369	GNB1	2.57697e-20	0.820489	braf_status: mutated < corrected
ENSG00000136021	SCYL2	2.59961e-20	0.719623	braf_status: mutated < corrected
ENSG00000130881	LRP3	2.61625e-20	-0.947835	braf_status: mutated >= corrected
ENSG00000133706	LARS	2.81357e-20	-0.75476	braf_status: mutated >= corrected
ENSG00000103174	NAGPA	2.84123e-20	0.661614	braf_status: mutated < corrected
ENSG00000080561	MID2	2.84358e-20	0.722504	braf_status: mutated < corrected
ENSG00000232485	AC098820.3	2.8449e-20	1.27881	braf_status: mutated < corrected
ENSG00000183914	DNAH2	2.91326e-20	1.50274	braf_status: mutated < corrected
ENSG00000164976	KIAA1161	2.95671e-20	0.782285	braf_status: mutated < corrected
ENSG00000134152	KATNBL1	2.97357e-20	-0.643673	braf_status: mutated >= corrected
ENSG00000153832	FBXO36	2.98335e-20	1.81379	braf_status: mutated < corrected
ENSG00000105829	BET1	3.11e-20	-1.1139	braf_status: mutated >= corrected
ENSG00000133195	SLC39A11	3.11123e-20	0.932036	braf_status: mutated < corrected
ENSG00000163032	VSNL1	3.20122e-20	-3.00355	braf_status: mutated >= corrected
ENSG00000132128	LRRC41	3.38554e-20	0.561732	braf_status: mutated < corrected
ENSG00000261716	RP11-196G18.22	3.41129e-20	1.46944	braf_status: mutated < corrected
ENSG00000260539	RP11-252A24.7	3.44226e-20	0.744195	braf_status: mutated < corrected
ENSG00000167244	IGF2	3.44617e-20	-1.27507	braf_status: mutated >= corrected
ENSG00000172594	SMPDL3A	3.49873e-20	-0.907887	braf_status: mutated >= corrected
ENSG00000123505	AMD1	3.54692e-20	-0.948858	braf_status: mutated >= corrected
ENSG00000215808	LINC01139	3.58071e-20	1.20012	braf_status: mutated < corrected
ENSG00000203791	METTL10	3.87051e-20	-0.761517	braf_status: mutated >= corrected
ENSG00000176809	LRRC37A3	3.99408e-20	1.87484	braf_status: mutated < corrected
ENSG00000271721	RP11-337C18.9	4.02081e-20	1.44948	braf_status: mutated < corrected
ENSG00000120549	KIAA1217	4.09238e-20	1.26368	braf_status: mutated < corrected
ENSG00000116205	TCEANC2	4.11454e-20	0.945313	braf_status: mutated < corrected
ENSG00000164896	FASTK	4.18949e-20	-1.03727	braf_status: mutated >= corrected
ENSG00000078399	HOXA9	4.27171e-20	-0.805782	braf_status: mutated >= corrected
ENSG00000171206	TRIM8	4.33515e-20	-0.664386	braf_status: mutated >= corrected
ENSG00000095637	SORBS1	4.36864e-20	-1.19595	braf_status: mutated >= corrected
ENSG00000110060	PUS3	4.37033e-20	-0.754212	braf_status: mutated >= corrected
ENSG00000137807	KIF23	4.39822e-20	-0.783796	braf_status: mutated >= corrected
ENSG00000197345	MRPL21	4.51151e-20	-1.12393	braf_status: mutated >= corrected
ENSG00000138442	WDR12	4.55156e-20	-0.651526	braf_status: mutated >= corrected
ENSG00000137261	KIAA0319	4.55884e-20	1.31096	braf_status: mutated < corrected
ENSG00000123201	GUCY1B2	4.60684e-20	1.62648	braf_status: mutated < corrected
ENSG00000183814	LIN9	4.68561e-20	-0.970104	braf_status: mutated >= corrected
ENSG00000162398	C1ORF177	4.68865e-20	1.41696	braf_status: mutated < corrected
ENSG00000165905	GYLTL1B	4.72921e-20	-1.07593	braf_status: mutated >= corrected
ENSG00000026297	RNASET2	4.74301e-20	-0.711287	braf_status: mutated >= corrected
ENSG00000184613	NELL2	4.8026e-20	2.10052	braf_status: mutated < corrected
ENSG00000103148	NPRL3	4.83808e-20	-0.843992	braf_status: mutated >= corrected
ENSG00000168918	INPP5D	4.87043e-20	3.15875	braf_status: mutated < corrected
ENSG00000180964	TCEAL8	5.03013e-20	0.859695	braf_status: mutated < corrected
ENSG00000186710	CCDC42B	5.12905e-20	2.51661	braf_status: mutated < corrected
ENSG00000109971	HSPA8	5.36831e-20	-0.963736	braf_status: mutated >= corrected
ENSG00000076344	RGS11	5.39012e-20	-1.84414	braf_status: mutated >= corrected
ENSG00000150873	C2ORF50	5.39064e-20	1.88943	braf_status: mutated < corrected
ENSG00000162460	TMEM82	5.45656e-20	2.50398	braf_status: mutated < corrected
ENSG00000112394	SLC16A10	5.50004e-20	-0.84551	braf_status: mutated >= corrected
ENSG00000164045	CDC25A	5.50375e-20	-0.909232	braf_status: mutated >= corrected
ENSG00000240024	LINC00888	5.59332e-20	0.917241	braf_status: mutated < corrected
ENSG00000144366	GULP1	5.7358e-20	0.662372	braf_status: mutated < corrected
ENSG00000260260	RP11-304L19.5	5.80617e-20	-1.15199	braf_status: mutated >= corrected
ENSG00000101311	FERMT1	5.84595e-20	-1.08211	braf_status: mutated >= corrected
ENSG00000115946	PNO1	5.85899e-20	-0.570856	braf_status: mutated >= corrected
ENSG00000154124	FAM105B	5.86216e-20	0.527106	braf_status: mutated < corrected
ENSG00000110042	DTX4	5.89623e-20	1.28999	braf_status: mutated < corrected
ENSG00000149823	VPS51	5.91313e-20	-0.861622	braf_status: mutated >= corrected
ENSG00000183317	EPHA10	6.07126e-20	1.23368	braf_status: mutated < corrected
ENSG00000167315	ACAA2	6.0748e-20	-0.810608	braf_status: mutated >= corrected
ENSG00000137814	HAUS2	6.12317e-20	-0.681823	braf_status: mutated >= corrected
ENSG00000108001	EBF3	6.30865e-20	1.10384	braf_status: mutated < corrected
ENSG00000110074	FOXRED1	6.35697e-20	-0.562226	braf_status: mutated >= corrected
ENSG00000061455	PRDM6	6.43039e-20	1.58282	braf_status: mutated < corrected
ENSG00000171223	JUNB	6.60318e-20	1.27354	braf_status: mutated < corrected
ENSG00000197989	SNHG12	6.62893e-20	-1.55382	braf_status: mutated >= corrected
ENSG00000107815	C10ORF2	6.7456e-20	-0.822939	braf_status: mutated >= corrected
ENSG00000175893	ZDHHC21	6.84575e-20	-0.552804	braf_status: mutated >= corrected
ENSG00000150093	ITGB1	7.00869e-20	0.649798	braf_status: mutated < corrected
ENSG00000154240	CEP112	7.05043e-20	1.19822	braf_status: mutated < corrected
ENSG00000244486	SCARF2	7.32355e-20	1.96388	braf_status: mutated < corrected
ENSG00000168899	VAMP5	7.40525e-20	1.12988	braf_status: mutated < corrected
ENSG00000170927	PKHD1	7.46631e-20	1.79218	braf_status: mutated < corrected
ENSG00000173064	HECTD4	7.48059e-20	1.12225	braf_status: mutated < corrected
ENSG00000198453	ZNF568	7.93721e-20	-1.144	braf_status: mutated >= corrected
ENSG00000120942	UBIAD1	8.03213e-20	-0.728084	braf_status: mutated >= corrected
ENSG00000126254	RBM42	8.16502e-20	-0.844708	braf_status: mutated >= corrected
ENSG00000140396	NCOA2	8.37987e-20	0.998745	braf_status: mutated < corrected
ENSG00000198182	ZNF607	8.4272e-20	-0.696658	braf_status: mutated >= corrected
ENSG00000124216	SNAI1	8.60765e-20	-1.44265	braf_status: mutated >= corrected
ENSG00000139517	LNX2	8.74818e-20	-1.32007	braf_status: mutated >= corrected
ENSG00000123388	HOXC11	8.75648e-20	3.05897	braf_status: mutated < corrected
ENSG00000101439	CST3	8.79565e-20	0.952437	braf_status: mutated < corrected
ENSG00000162390	ACOT11	9.63322e-20	0.946111	braf_status: mutated < corrected
ENSG00000124104	SNX21	9.67148e-20	0.810567	braf_status: mutated < corrected
ENSG00000127993	RBM48	9.69932e-20	-1.13499	braf_status: mutated >= corrected
ENSG00000127580	WDR24	9.80685e-20	-1.63918	braf_status: mutated >= corrected
ENSG00000150459	SAP18	9.89102e-20	-1.38694	braf_status: mutated >= corrected
ENSG00000142945	KIF2C	9.89465e-20	-0.620782	braf_status: mutated >= corrected
ENSG00000198380	GFPT1	9.90083e-20	0.591968	braf_status: mutated < corrected
ENSG00000196091	MYBPC1	1.0252e-19	1.66356	braf_status: mutated < corrected
ENSG00000182141	ZNF708	1.03398e-19	-1.38505	braf_status: mutated >= corrected
ENSG00000167306	MYO5B	1.04269e-19	0.709708	braf_status: mutated < corrected
ENSG00000249034	AC005609.1	1.04453e-19	1.26106	braf_status: mutated < corrected
ENSG00000136161	RCBTB2	1.04728e-19	1.11768	braf_status: mutated < corrected
ENSG00000172379	ARNT2	1.08459e-19	0.748953	braf_status: mutated < corrected
ENSG00000186889	TMEM17	1.10662e-19	1.00422	braf_status: mutated < corrected
ENSG00000108963	DPH1	1.1161e-19	-0.530227	braf_status: mutated >= corrected
ENSG00000129173	E2F8	1.14924e-19	-1.26252	braf_status: mutated >= corrected
ENSG00000237289	CKMT1B	1.14973e-19	-0.932743	braf_status: mutated >= corrected
ENSG00000160179	ABCG1	1.15753e-19	-1.77167	braf_status: mutated >= corrected
ENSG00000261068	RP11-7K24.3	1.20565e-19	1.90022	braf_status: mutated < corrected
ENSG00000256340	ABCC6P1	1.20835e-19	1.90375	braf_status: mutated < corrected
ENSG00000161249	DMKN	1.21147e-19	-0.840027	braf_status: mutated >= corrected
ENSG00000008130	NADK	1.21581e-19	0.684141	braf_status: mutated < corrected
ENSG00000112234	FBXL4	1.23845e-19	-0.63234	braf_status: mutated >= corrected
ENSG00000049192	ADAMTS6	1.24693e-19	1.73816	braf_status: mutated < corrected
ENSG00000130517	PGPEP1	1.25e-19	0.962492	braf_status: mutated < corrected
ENSG00000185250	PPIL6	1.25901e-19	1.23515	braf_status: mutated < corrected
ENSG00000115286	NDUFS7	1.26161e-19	-0.815134	braf_status: mutated >= corrected
ENSG00000101187	SLCO4A1	1.26746e-19	-1.2422	braf_status: mutated >= corrected
ENSG00000227755	AP000344.4	1.26768e-19	2.33747	braf_status: mutated < corrected
ENSG00000053372	MRTO4	1.26805e-19	-0.977426	braf_status: mutated >= corrected
ENSG00000244509	APOBEC3C	1.26821e-19	2.80336	braf_status: mutated < corrected
ENSG00000171262	FAM98B	1.28036e-19	-0.703166	braf_status: mutated >= corrected
ENSG00000076053	RBM7	1.28514e-19	-0.68285	braf_status: mutated >= corrected
ENSG00000083642	PDS5B	1.28533e-19	-1.58285	braf_status: mutated >= corrected
ENSG00000259673	IQCH-AS1	1.29637e-19	0.815875	braf_status: mutated < corrected
ENSG00000175283	DOLK	1.29713e-19	0.514821	braf_status: mutated < corrected
ENSG00000127054	CPSF3L	1.31051e-19	0.612471	braf_status: mutated < corrected
ENSG00000197958	RPL12	1.31884e-19	-0.639067	braf_status: mutated >= corrected
ENSG00000103061	SLC7A6OS	1.33947e-19	0.590435	braf_status: mutated < corrected
ENSG00000196335	STK31	1.35073e-19	1.24048	braf_status: mutated < corrected
ENSG00000186493	C5ORF38	1.35583e-19	1.30865	braf_status: mutated < corrected
ENSG00000070501	POLB	1.35766e-19	-0.895186	braf_status: mutated >= corrected
ENSG00000132423	COQ3	1.35793e-19	-1.20583	braf_status: mutated >= corrected
ENSG00000126787	DLGAP5	1.39568e-19	-0.893353	braf_status: mutated >= corrected
ENSG00000151553	FAM160B1	1.42249e-19	-0.674768	braf_status: mutated >= corrected
ENSG00000067182	TNFRSF1A	1.45152e-19	0.687645	braf_status: mutated < corrected
ENSG00000125746	EML2	1.45762e-19	-0.827658	braf_status: mutated >= corrected
ENSG00000179456	ZBTB18	1.47282e-19	-0.876562	braf_status: mutated >= corrected
ENSG00000124635	HIST1H2BJ	1.4992e-19	1.21056	braf_status: mutated < corrected
ENSG00000108187	PBLD	1.52258e-19	1.72913	braf_status: mutated < corrected
ENSG00000014216	CAPN1	1.52308e-19	0.93576	braf_status: mutated < corrected
ENSG00000147872	PLIN2	1.5296e-19	-2.03998	braf_status: mutated >= corrected
ENSG00000132768	DPH2	1.52995e-19	-0.655912	braf_status: mutated >= corrected
ENSG00000124493	GRM4	1.57068e-19	1.77116	braf_status: mutated < corrected
ENSG00000218426	RP11-475C16.1	1.60363e-19	-1.07006	braf_status: mutated >= corrected
ENSG00000225335	XXBAC-B476C20.9	1.60405e-19	1.16765	braf_status: mutated < corrected
ENSG00000104728	ARHGEF10	1.62914e-19	-0.694501	braf_status: mutated >= corrected
ENSG00000153989	NUS1	1.64862e-19	-0.71741	braf_status: mutated >= corrected
ENSG00000135439	AGAP2	1.6641e-19	1.80785	braf_status: mutated < corrected
ENSG00000179406	LINC00174	1.66977e-19	1.51668	braf_status: mutated < corrected
ENSG00000225492	GBP1P1	1.68909e-19	1.50776	braf_status: mutated < corrected
ENSG00000053524	MCF2L2	1.70811e-19	1.32893	braf_status: mutated < corrected
ENSG00000172785	CBWD1	1.70877e-19	-1.03434	braf_status: mutated >= corrected
ENSG00000225791	TRAM2-AS1	1.71589e-19	0.888664	braf_status: mutated < corrected
ENSG00000160007	ARHGAP35	1.73494e-19	-0.585993	braf_status: mutated >= corrected
ENSG00000187676	B3GALTL	1.74115e-19	-0.793061	braf_status: mutated >= corrected
ENSG00000213433	RP11-54C4.1	1.75249e-19	1.05112	braf_status: mutated < corrected
ENSG00000114491	UMPS	1.75509e-19	-0.733231	braf_status: mutated >= corrected
ENSG00000171492	LRRC8D	1.80404e-19	-0.729363	braf_status: mutated >= corrected
ENSG00000099817	POLR2E	1.80466e-19	-0.66612	braf_status: mutated >= corrected
ENSG00000144579	CTDSP1	1.84663e-19	0.730341	braf_status: mutated < corrected
ENSG00000172794	RAB37	1.87045e-19	3.00589	braf_status: mutated < corrected
ENSG00000140474	ULK3	1.87559e-19	-0.894743	braf_status: mutated >= corrected
ENSG00000145246	ATP10D	1.90597e-19	1.70383	braf_status: mutated < corrected
ENSG00000198736	MSRB1	1.93181e-19	-0.73716	braf_status: mutated >= corrected
ENSG00000028137	TNFRSF1B	1.98541e-19	-2.28684	braf_status: mutated >= corrected
ENSG00000135924	DNAJB2	2.01021e-19	0.66552	braf_status: mutated < corrected
ENSG00000083099	LYRM2	2.01677e-19	-0.506965	braf_status: mutated >= corrected
ENSG00000163002	NUP35	2.01997e-19	-0.696944	braf_status: mutated >= corrected
ENSG00000169976	SF3B5	2.02404e-19	-0.538553	braf_status: mutated >= corrected
ENSG00000055950	MRPL43	2.03568e-19	-0.583479	braf_status: mutated >= corrected
ENSG00000116885	OSCP1	2.13144e-19	1.0109	braf_status: mutated < corrected
ENSG00000150051	MKX	2.13255e-19	1.69317	braf_status: mutated < corrected
ENSG00000171903	CYP4F11	2.13312e-19	2.61173	braf_status: mutated < corrected
ENSG00000196636	ACN9	2.23388e-19	-1.62651	braf_status: mutated >= corrected
ENSG00000112237	CCNC	2.23525e-19	-0.729555	braf_status: mutated >= corrected
ENSG00000124343	XG	2.24135e-19	2.33312	braf_status: mutated < corrected
ENSG00000248333	CDK11B	2.24278e-19	0.619815	braf_status: mutated < corrected
ENSG00000169550	MUC15	2.24803e-19	1.41685	braf_status: mutated < corrected
ENSG00000146909	NOM1	2.26155e-19	-1.26515	braf_status: mutated >= corrected
ENSG00000099290	FAM21A	2.29008e-19	0.858593	braf_status: mutated < corrected
ENSG00000165115	KIF27	2.29839e-19	0.988212	braf_status: mutated < corrected
ENSG00000197530	MIB2	2.31376e-19	1.07095	braf_status: mutated < corrected
ENSG00000254635	WAC-AS1	2.31511e-19	0.620166	braf_status: mutated < corrected
ENSG00000261801	LOXL1-AS1	2.42011e-19	1.38457	braf_status: mutated < corrected
ENSG00000168589	DYNLRB2	2.43875e-19	1.63835	braf_status: mutated < corrected
ENSG00000178773	CPNE7	2.47874e-19	-1.46149	braf_status: mutated >= corrected
ENSG00000156990	RPUSD3	2.49074e-19	-0.947941	braf_status: mutated >= corrected
ENSG00000104852	SNRNP70	2.49116e-19	-1.0454	braf_status: mutated >= corrected
ENSG00000189007	ADAT2	2.4996e-19	-1.1313	braf_status: mutated >= corrected
ENSG00000136628	EPRS	2.51329e-19	-0.813858	braf_status: mutated >= corrected
ENSG00000102189	EEA1	2.51674e-19	0.907919	braf_status: mutated < corrected
ENSG00000158615	PPP1R15B	2.52536e-19	-0.870722	braf_status: mutated >= corrected
ENSG00000173581	CCDC106	2.53509e-19	1.26904	braf_status: mutated < corrected
ENSG00000068137	PLEKHH3	2.60852e-19	0.722647	braf_status: mutated < corrected
ENSG00000269416	CTB-175P5.4	2.66094e-19	-1.23595	braf_status: mutated >= corrected
ENSG00000169372	CRADD	2.67428e-19	1.11582	braf_status: mutated < corrected
ENSG00000149273	RPS3	2.67695e-19	-0.892467	braf_status: mutated >= corrected
ENSG00000137502	RAB30	2.68096e-19	-1.37855	braf_status: mutated >= corrected
ENSG00000107537	PHYH	2.70336e-19	0.620166	braf_status: mutated < corrected
ENSG00000206557	TRIM71	2.70369e-19	-2.94751	braf_status: mutated >= corrected
ENSG00000189042	ZNF567	2.72011e-19	-0.941991	braf_status: mutated >= corrected
ENSG00000242574	HLA-DMB	2.73621e-19	3.15895	braf_status: mutated < corrected
ENSG00000137266	SLC22A23	2.74611e-19	1.04644	braf_status: mutated < corrected
ENSG00000158428	C2ORF62	2.75281e-19	1.66487	braf_status: mutated < corrected
ENSG00000096093	EFHC1	2.7769e-19	1.01256	braf_status: mutated < corrected
ENSG00000103152	MPG	2.78207e-19	-0.792845	braf_status: mutated >= corrected
ENSG00000151923	TIAL1	2.79619e-19	-0.697935	braf_status: mutated >= corrected
ENSG00000160917	CPSF4	2.81515e-19	-1.10291	braf_status: mutated >= corrected
ENSG00000182718	ANXA2	2.81937e-19	0.846847	braf_status: mutated < corrected
ENSG00000136891	TEX10	2.82554e-19	-0.614768	braf_status: mutated >= corrected
ENSG00000186480	INSIG1	2.85723e-19	-1.20921	braf_status: mutated >= corrected
ENSG00000184967	NOC4L	2.89186e-19	-0.8608	braf_status: mutated >= corrected
ENSG00000169045	HNRNPH1	2.93263e-19	-0.613542	braf_status: mutated >= corrected
ENSG00000187790	FANCM	3.00361e-19	-0.725004	braf_status: mutated >= corrected
ENSG00000183508	FAM46C	3.0063e-19	-2.39164	braf_status: mutated >= corrected
ENSG00000183605	SFXN4	3.00756e-19	-0.899936	braf_status: mutated >= corrected
ENSG00000157764	BRAF	3.02939e-19	-0.6527	braf_status: mutated >= corrected
ENSG00000123384	LRP1	3.1051e-19	1.28141	braf_status: mutated < corrected
ENSG00000157259	GATAD1	3.14761e-19	-1.20599	braf_status: mutated >= corrected
ENSG00000160932	LY6E	3.15235e-19	0.703165	braf_status: mutated < corrected
ENSG00000069248	NUP133	3.15342e-19	-0.599778	braf_status: mutated >= corrected
ENSG00000198003	CCDC151	3.20515e-19	1.38132	braf_status: mutated < corrected
ENSG00000233822	HIST1H2BN	3.21671e-19	1.30263	braf_status: mutated < corrected
ENSG00000247400	DNAJC3-AS1	3.21768e-19	1.26277	braf_status: mutated < corrected
ENSG00000159840	ZYX	3.22694e-19	-1.21168	braf_status: mutated >= corrected
ENSG00000132561	MATN2	3.23178e-19	-1.03638	braf_status: mutated >= corrected
ENSG00000156876	SASS6	3.24022e-19	-0.926402	braf_status: mutated >= corrected
ENSG00000132740	IGHMBP2	3.24864e-19	-0.55653	braf_status: mutated >= corrected
ENSG00000154654	NCAM2	3.26842e-19	2.16371	braf_status: mutated < corrected
ENSG00000149054	ZNF215	3.32824e-19	-0.690053	braf_status: mutated >= corrected
ENSG00000179523	EIF3J-AS1	3.36691e-19	1.15964	braf_status: mutated < corrected
ENSG00000232023	AC009410.1	3.36801e-19	1.27931	braf_status: mutated < corrected
ENSG00000182272	B4GALNT4	3.4107e-19	-1.86482	braf_status: mutated >= corrected
ENSG00000235277	AF127577.8	3.41346e-19	0.895105	braf_status: mutated < corrected
ENSG00000137309	HMGA1	3.43032e-19	-0.893671	braf_status: mutated >= corrected
ENSG00000143375	CGN	3.47882e-19	0.845662	braf_status: mutated < corrected
ENSG00000196943	NOP9	3.50299e-19	-0.884036	braf_status: mutated >= corrected
ENSG00000088756	ARHGAP28	3.57331e-19	1.69405	braf_status: mutated < corrected
ENSG00000188404	SELL	3.60553e-19	3.0168	braf_status: mutated < corrected
ENSG00000061987	MON2	3.61809e-19	0.524673	braf_status: mutated < corrected
ENSG00000131558	EXOC4	3.61827e-19	-0.54202	braf_status: mutated >= corrected
ENSG00000198001	IRAK4	3.62007e-19	0.535615	braf_status: mutated < corrected
ENSG00000162999	DUSP19	3.67516e-19	0.921139	braf_status: mutated < corrected
ENSG00000118680	MYL12B	3.76504e-19	0.816068	braf_status: mutated < corrected
ENSG00000181449	SOX2	3.80164e-19	-0.783513	braf_status: mutated >= corrected
ENSG00000166510	CCDC68	3.8456e-19	0.87731	braf_status: mutated < corrected
ENSG00000111261	MANSC1	3.97647e-19	0.732805	braf_status: mutated < corrected
ENSG00000228300	C19ORF24	3.97853e-19	-0.67832	braf_status: mutated >= corrected
ENSG00000083454	P2RX5	3.97943e-19	-1.13349	braf_status: mutated >= corrected
ENSG00000143498	TAF1A	4.06221e-19	-0.826717	braf_status: mutated >= corrected
ENSG00000108654	DDX5	4.06286e-19	0.691073	braf_status: mutated < corrected
ENSG00000044524	EPHA3	4.06803e-19	1.75905	braf_status: mutated < corrected
ENSG00000111906	HDDC2	4.07971e-19	-0.612696	braf_status: mutated >= corrected
ENSG00000267696	CTB-151G24.1	4.09304e-19	1.70953	braf_status: mutated < corrected
ENSG00000141380	SS18	4.09316e-19	0.507332	braf_status: mutated < corrected
ENSG00000059145	UNKL	4.09431e-19	-1.46136	braf_status: mutated >= corrected
ENSG00000166750	SLFN5	4.09718e-19	1.95996	braf_status: mutated < corrected
ENSG00000214026	MRPL23	4.10559e-19	-0.798404	braf_status: mutated >= corrected
ENSG00000114279	FGF12	4.1241e-19	0.991065	braf_status: mutated < corrected
ENSG00000090097	PCBP4	4.1897e-19	-0.987965	braf_status: mutated >= corrected
ENSG00000124191	TOX2	4.19251e-19	-1.54038	braf_status: mutated >= corrected
ENSG00000127585	FBXL16	4.23583e-19	-1.76755	braf_status: mutated >= corrected
ENSG00000110887	DAO	4.28201e-19	2.52182	braf_status: mutated < corrected
ENSG00000080546	SESN1	4.34921e-19	-0.644111	braf_status: mutated >= corrected
ENSG00000231431	FAR2P4	4.41392e-19	1.48616	braf_status: mutated < corrected
ENSG00000159335	PTMS	4.45595e-19	0.669097	braf_status: mutated < corrected
ENSG00000198909	MAP3K3	4.46118e-19	0.561506	braf_status: mutated < corrected
ENSG00000160075	SSU72	4.51676e-19	0.553158	braf_status: mutated < corrected
ENSG00000264247	LINC00909	4.54692e-19	0.996182	braf_status: mutated < corrected
ENSG00000166111	SVOP	4.54736e-19	1.45537	braf_status: mutated < corrected
ENSG00000164934	DCAF13	4.54814e-19	-0.543877	braf_status: mutated >= corrected
ENSG00000127980	PEX1	4.59938e-19	-1.3074	braf_status: mutated >= corrected
ENSG00000077454	LRCH4	4.62378e-19	-0.95655	braf_status: mutated >= corrected
ENSG00000273297	RP11-38M8.1	4.63469e-19	1.84679	braf_status: mutated < corrected
ENSG00000234928	AP000344.3	4.66217e-19	2.15405	braf_status: mutated < corrected
ENSG00000033327	GAB2	4.67846e-19	-0.900156	braf_status: mutated >= corrected
ENSG00000188554	NBR1	4.70652e-19	0.676308	braf_status: mutated < corrected
ENSG00000006282	SPATA20	4.72434e-19	0.973305	braf_status: mutated < corrected
ENSG00000177981	ASB8	4.8608e-19	0.573448	braf_status: mutated < corrected
ENSG00000162714	ZNF496	4.87104e-19	-1.3504	braf_status: mutated >= corrected
ENSG00000140263	SORD	4.87859e-19	-0.911041	braf_status: mutated >= corrected
ENSG00000181396	OGFOD3	4.9459e-19	-0.575427	braf_status: mutated >= corrected
ENSG00000259120	SMIM6	4.94983e-19	1.54769	braf_status: mutated < corrected
ENSG00000159128	IFNGR2	4.98661e-19	0.711022	braf_status: mutated < corrected
ENSG00000241935	HOGA1	5.00198e-19	1.42555	braf_status: mutated < corrected
ENSG00000110172	CHORDC1	5.02038e-19	-0.604604	braf_status: mutated >= corrected
ENSG00000114346	ECT2	5.0217e-19	-0.759427	braf_status: mutated >= corrected
ENSG00000047578	KIAA0556	5.02231e-19	0.955874	braf_status: mutated < corrected
ENSG00000262890	RP11-424M24.5	5.13443e-19	1.21833	braf_status: mutated < corrected
ENSG00000005884	ITGA3	5.2304e-19	1.98171	braf_status: mutated < corrected
ENSG00000206053	HN1L	5.24155e-19	-0.904544	braf_status: mutated >= corrected
ENSG00000260115	CTC-420A11.2	5.25114e-19	1.78023	braf_status: mutated < corrected
ENSG00000105325	FZR1	5.32479e-19	-0.663968	braf_status: mutated >= corrected
ENSG00000268575	RP1-283E3.8	5.35953e-19	1.58254	braf_status: mutated < corrected
ENSG00000099940	SNAP29	5.42393e-19	0.592046	braf_status: mutated < corrected
ENSG00000198265	HELZ	5.63222e-19	0.920568	braf_status: mutated < corrected
ENSG00000104177	MYEF2	5.66726e-19	0.685704	braf_status: mutated < corrected
ENSG00000164649	CDCA7L	5.69176e-19	-0.568428	braf_status: mutated >= corrected
ENSG00000108551	RASD1	5.77942e-19	-1.59521	braf_status: mutated >= corrected
ENSG00000173221	GLRX	5.97654e-19	0.995662	braf_status: mutated < corrected
ENSG00000228889	UBAC2-AS1	6.07345e-19	1.47126	braf_status: mutated < corrected
ENSG00000111647	UHRF1BP1L	6.22479e-19	0.688913	braf_status: mutated < corrected
ENSG00000100852	ARHGAP5	6.30275e-19	-0.566511	braf_status: mutated >= corrected
ENSG00000117724	CENPF	6.30593e-19	-0.99216	braf_status: mutated >= corrected
ENSG00000139178	C1RL	6.35912e-19	0.772353	braf_status: mutated < corrected
ENSG00000158417	EIF5B	6.39519e-19	-0.654982	braf_status: mutated >= corrected
ENSG00000171174	RBKS	6.40457e-19	1.15867	braf_status: mutated < corrected
ENSG00000213626	LBH	6.45452e-19	1.36174	braf_status: mutated < corrected
ENSG00000227375	DLG1-AS1	6.46583e-19	1.45551	braf_status: mutated < corrected
ENSG00000183779	ZNF703	6.46867e-19	-0.899652	braf_status: mutated >= corrected
ENSG00000130340	SNX9	6.47021e-19	-0.547421	braf_status: mutated >= corrected
ENSG00000047346	FAM214A	6.47028e-19	0.961149	braf_status: mutated < corrected
ENSG00000170190	SLC16A5	6.85255e-19	1.92977	braf_status: mutated < corrected
ENSG00000091732	ZC3HC1	6.96909e-19	-0.575526	braf_status: mutated >= corrected
ENSG00000070367	EXOC5	7.04869e-19	-0.537577	braf_status: mutated >= corrected
ENSG00000136527	TRA2B	7.12551e-19	-0.553966	braf_status: mutated >= corrected
ENSG00000164237	CMBL	7.38209e-19	0.833231	braf_status: mutated < corrected
ENSG00000099139	PCSK5	7.41626e-19	0.839905	braf_status: mutated < corrected
ENSG00000106330	MOSPD3	7.54416e-19	-0.585176	braf_status: mutated >= corrected
ENSG00000187193	MT1X	7.799e-19	-1.18656	braf_status: mutated >= corrected
ENSG00000240875	LINC00886	7.81021e-19	1.41814	braf_status: mutated < corrected
ENSG00000139629	GALNT6	7.85896e-19	-1.66964	braf_status: mutated >= corrected
ENSG00000184500	PROS1	7.86001e-19	0.719296	braf_status: mutated < corrected
ENSG00000038382	TRIO	7.88721e-19	0.557238	braf_status: mutated < corrected
ENSG00000145990	GFOD1	8.04039e-19	0.691767	braf_status: mutated < corrected
ENSG00000104147	OIP5	8.05855e-19	-0.789435	braf_status: mutated >= corrected
ENSG00000163811	WDR43	8.10486e-19	-0.611985	braf_status: mutated >= corrected
ENSG00000185043	CIB1	8.14827e-19	0.512015	braf_status: mutated < corrected
ENSG00000267270	AC139100.2	8.28896e-19	0.632543	braf_status: mutated < corrected
ENSG00000163898	LIPH	8.72185e-19	1.10856	braf_status: mutated < corrected
ENSG00000183431	SF3A3	8.76819e-19	-0.549491	braf_status: mutated >= corrected
ENSG00000172238	ATOH1	8.77146e-19	-1.94066	braf_status: mutated >= corrected
ENSG00000270959	LPP-AS2	8.84766e-19	1.03918	braf_status: mutated < corrected
ENSG00000134574	DDB2	8.91877e-19	0.703878	braf_status: mutated < corrected
ENSG00000152763	WDR78	9.01414e-19	1.8889	braf_status: mutated < corrected
ENSG00000116830	TTF2	9.15479e-19	-0.774017	braf_status: mutated >= corrected
ENSG00000151117	TMEM86A	9.19227e-19	0.786691	braf_status: mutated < corrected
ENSG00000123213	NLN	9.24631e-19	-0.805631	braf_status: mutated >= corrected
ENSG00000173801	JUP	9.25684e-19	1.04214	braf_status: mutated < corrected
ENSG00000267508	ZNF285	9.30179e-19	-1.16187	braf_status: mutated >= corrected
ENSG00000100994	PYGB	9.46428e-19	0.894339	braf_status: mutated < corrected
ENSG00000065361	ERBB3	9.4856e-19	0.638406	braf_status: mutated < corrected
ENSG00000106397	PLOD3	9.52562e-19	-0.908607	braf_status: mutated >= corrected
ENSG00000137573	SULF1	9.54753e-19	1.37605	braf_status: mutated < corrected
ENSG00000107672	NSMCE4A	9.56984e-19	-0.9928	braf_status: mutated >= corrected
ENSG00000105523	FAM83E	9.59398e-19	-1.30403	braf_status: mutated >= corrected
ENSG00000183137	CEP57L1	9.68326e-19	-0.767688	braf_status: mutated >= corrected
ENSG00000005100	DHX33	9.85383e-19	-0.623623	braf_status: mutated >= corrected
ENSG00000104093	DMXL2	9.85509e-19	0.802784	braf_status: mutated < corrected
ENSG00000148737	TCF7L2	9.89092e-19	-1.06536	braf_status: mutated >= corrected
ENSG00000177337	DLGAP1-AS1	9.96456e-19	1.51972	braf_status: mutated < corrected
ENSG00000262160	RP11-96D1.11	1.0027e-18	0.685698	braf_status: mutated < corrected
ENSG00000141469	SLC14A1	1.01314e-18	4.53116	braf_status: mutated < corrected
ENSG00000182327	GLTPD2	1.02118e-18	1.45361	braf_status: mutated < corrected
ENSG00000170325	PRDM10	1.03559e-18	-0.51574	braf_status: mutated >= corrected
ENSG00000121005	CRISPLD1	1.05456e-18	0.906936	braf_status: mutated < corrected
ENSG00000130348	QRSL1	1.05825e-18	-0.710814	braf_status: mutated >= corrected
ENSG00000182473	EXOC7	1.05909e-18	1.02349	braf_status: mutated < corrected
ENSG00000139160	METTL20	1.05926e-18	1.1166	braf_status: mutated < corrected
ENSG00000156502	SUPV3L1	1.07956e-18	-0.509766	braf_status: mutated >= corrected
ENSG00000174007	CEP19	1.09066e-18	0.656499	braf_status: mutated < corrected
ENSG00000152484	USP12	1.10751e-18	-1.28152	braf_status: mutated >= corrected
ENSG00000134827	TCN1	1.13345e-18	3.58294	braf_status: mutated < corrected
ENSG00000106615	RHEB	1.14675e-18	-1.2464	braf_status: mutated >= corrected
ENSG00000236104	ZBTB22	1.17699e-18	0.710882	braf_status: mutated < corrected
ENSG00000118997	DNAH7	1.18919e-18	2.042	braf_status: mutated < corrected
ENSG00000125726	CD70	1.18932e-18	1.99263	braf_status: mutated < corrected
ENSG00000182095	TNRC18	1.19589e-18	0.827738	braf_status: mutated < corrected
ENSG00000153558	FBXL2	1.20049e-18	0.847443	braf_status: mutated < corrected
ENSG00000058866	DGKG	1.20678e-18	1.31407	braf_status: mutated < corrected
ENSG00000139278	GLIPR1	1.20871e-18	1.48404	braf_status: mutated < corrected
ENSG00000267350	RP1-178F10.3	1.21724e-18	0.547333	braf_status: mutated < corrected
ENSG00000157014	TATDN2	1.222e-18	-0.769997	braf_status: mutated >= corrected
ENSG00000117877	CD3EAP	1.23647e-18	-1.20665	braf_status: mutated >= corrected
ENSG00000178607	ERN1	1.24471e-18	1.21306	braf_status: mutated < corrected
ENSG00000128917	DLL4	1.26814e-18	-1.90651	braf_status: mutated >= corrected
ENSG00000102030	NAA10	1.28912e-18	-0.563156	braf_status: mutated >= corrected
ENSG00000130055	GDPD2	1.2996e-18	1.88966	braf_status: mutated < corrected
ENSG00000214999	AC129492.6	1.32572e-18	-1.50868	braf_status: mutated >= corrected
ENSG00000106034	CPED1	1.3379e-18	-1.29374	braf_status: mutated >= corrected
ENSG00000153574	RPIA	1.3951e-18	-0.863877	braf_status: mutated >= corrected
ENSG00000118418	HMGN3	1.41028e-18	0.797911	braf_status: mutated < corrected
ENSG00000158470	B4GALT5	1.42726e-18	-1.06151	braf_status: mutated >= corrected
ENSG00000260461	RP11-541N10.3	1.43419e-18	1.32726	braf_status: mutated < corrected
ENSG00000064726	BTBD1	1.44212e-18	-0.575208	braf_status: mutated >= corrected
ENSG00000121289	CEP89	1.44565e-18	-0.665817	braf_status: mutated >= corrected
ENSG00000088356	PDRG1	1.4555e-18	-0.563011	braf_status: mutated >= corrected
ENSG00000108010	GLRX3	1.46041e-18	-0.710223	braf_status: mutated >= corrected
ENSG00000112365	ZBTB24	1.47365e-18	-0.839982	braf_status: mutated >= corrected
ENSG00000256574	OR13A1	1.4862e-18	1.73911	braf_status: mutated < corrected
ENSG00000006652	IFRD1	1.4902e-18	-0.758646	braf_status: mutated >= corrected
ENSG00000130600	H19	1.50907e-18	-2.98877	braf_status: mutated >= corrected
ENSG00000120458	MSANTD2	1.52033e-18	-0.787838	braf_status: mutated >= corrected
ENSG00000114026	OGG1	1.54115e-18	-0.727564	braf_status: mutated >= corrected
ENSG00000132963	POMP	1.55873e-18	-1.45925	braf_status: mutated >= corrected
ENSG00000138378	STAT4	1.58978e-18	2.07348	braf_status: mutated < corrected
ENSG00000248112	RP11-78C3.1	1.59719e-18	1.33004	braf_status: mutated < corrected
ENSG00000101391	CDK5RAP1	1.60324e-18	-0.522042	braf_status: mutated >= corrected
ENSG00000134779	TPGS2	1.60879e-18	0.507852	braf_status: mutated < corrected
ENSG00000144063	MALL	1.61226e-18	1.7502	braf_status: mutated < corrected
ENSG00000124313	IQSEC2	1.61314e-18	1.6173	braf_status: mutated < corrected
ENSG00000100575	TIMM9	1.64194e-18	-0.601798	braf_status: mutated >= corrected
ENSG00000051180	RAD51	1.67317e-18	-0.593304	braf_status: mutated >= corrected
ENSG00000223573	TINCR	1.68298e-18	1.82667	braf_status: mutated < corrected
ENSG00000121644	DESI2	1.72489e-18	-0.757665	braf_status: mutated >= corrected
ENSG00000125144	MT1G	1.73943e-18	-1.77479	braf_status: mutated >= corrected
ENSG00000171243	SOSTDC1	1.75448e-18	1.83101	braf_status: mutated < corrected
ENSG00000151655	ITIH2	1.75481e-18	2.19372	braf_status: mutated < corrected
ENSG00000139182	CLSTN3	1.76885e-18	0.98986	braf_status: mutated < corrected
ENSG00000114656	KIAA1257	1.80034e-18	1.24181	braf_status: mutated < corrected
ENSG00000117222	RBBP5	1.81192e-18	-0.701895	braf_status: mutated >= corrected
ENSG00000065054	SLC9A3R2	1.87506e-18	-1.01382	braf_status: mutated >= corrected
ENSG00000196924	FLNA	1.88284e-18	-1.18644	braf_status: mutated >= corrected
ENSG00000118193	KIF14	1.89645e-18	-0.929748	braf_status: mutated >= corrected
ENSG00000112592	TBP	1.89955e-18	-0.509081	braf_status: mutated >= corrected
ENSG00000250722	SEPP1	1.90199e-18	1.51138	braf_status: mutated < corrected
ENSG00000100142	POLR2F	1.90931e-18	-0.601541	braf_status: mutated >= corrected
ENSG00000135636	DYSF	1.91237e-18	1.65007	braf_status: mutated < corrected
ENSG00000250038	RP11-180C1.1	1.9235e-18	0.945925	braf_status: mutated < corrected
ENSG00000102547	CAB39L	1.93124e-18	0.954828	braf_status: mutated < corrected
ENSG00000265096	C1QTNF1-AS1	2.01488e-18	1.3979	braf_status: mutated < corrected
ENSG00000169071	ROR2	2.03243e-18	1.80891	braf_status: mutated < corrected
ENSG00000121964	GTDC1	2.04101e-18	-0.837895	braf_status: mutated >= corrected
ENSG00000048342	CC2D2A	2.13111e-18	0.562865	braf_status: mutated < corrected
ENSG00000253741	CTD-2292P10.4	2.21758e-18	1.4825	braf_status: mutated < corrected
ENSG00000106290	TAF6	2.23866e-18	-0.811045	braf_status: mutated >= corrected
ENSG00000146476	C6ORF211	2.25598e-18	-0.524678	braf_status: mutated >= corrected
ENSG00000127564	PKMYT1	2.28188e-18	-0.69279	braf_status: mutated >= corrected
ENSG00000102007	PLP2	2.34115e-18	-0.703122	braf_status: mutated >= corrected
ENSG00000186807	ANXA8L2	2.34424e-18	1.4882	braf_status: mutated < corrected
ENSG00000128564	VGF	2.37494e-18	-1.70104	braf_status: mutated >= corrected
ENSG00000198153	ZNF849P	2.37911e-18	-1.37054	braf_status: mutated >= corrected
ENSG00000262370	RP11-473M20.9	2.38464e-18	1.46131	braf_status: mutated < corrected
ENSG00000172927	MYEOV	2.396e-18	1.5246	braf_status: mutated < corrected
ENSG00000119285	HEATR1	2.42213e-18	-0.903766	braf_status: mutated >= corrected
ENSG00000175215	CTDSP2	2.42317e-18	0.648291	braf_status: mutated < corrected
ENSG00000257261	RP11-96H19.1	2.42914e-18	1.22347	braf_status: mutated < corrected
ENSG00000115107	STEAP3	2.43484e-18	-1.00454	braf_status: mutated >= corrected
ENSG00000171475	WIPF2	2.46473e-18	0.534978	braf_status: mutated < corrected
ENSG00000187266	EPOR	2.46478e-18	1.23867	braf_status: mutated < corrected
ENSG00000173457	PPP1R14B	2.47353e-18	-0.53638	braf_status: mutated >= corrected
ENSG00000158423	RIBC1	2.50189e-18	1.50516	braf_status: mutated < corrected
ENSG00000165322	ARHGAP12	2.52099e-18	0.652508	braf_status: mutated < corrected
ENSG00000184220	CMSS1	2.55083e-18	-0.93211	braf_status: mutated >= corrected
ENSG00000171044	XKR6	2.55728e-18	1.13788	braf_status: mutated < corrected
ENSG00000163219	ARHGAP25	2.56206e-18	1.14153	braf_status: mutated < corrected
ENSG00000164331	ANKRA2	2.57078e-18	0.623717	braf_status: mutated < corrected
ENSG00000120915	EPHX2	2.57289e-18	1.31024	braf_status: mutated < corrected
ENSG00000179988	PSTK	2.5805e-18	-0.693851	braf_status: mutated >= corrected
ENSG00000118096	IFT46	2.7758e-18	-0.504865	braf_status: mutated >= corrected
ENSG00000100979	PLTP	2.78354e-18	-2.05396	braf_status: mutated >= corrected
ENSG00000070423	RNF126	2.78415e-18	-0.710825	braf_status: mutated >= corrected
ENSG00000122367	LDB3	2.82071e-18	1.22816	braf_status: mutated < corrected
ENSG00000127870	RNF6	2.82875e-18	-1.33884	braf_status: mutated >= corrected
ENSG00000087586	AURKA	2.83905e-18	-0.809771	braf_status: mutated >= corrected
ENSG00000103254	FAM173A	2.85868e-18	-0.893706	braf_status: mutated >= corrected
ENSG00000011260	UTP18	2.89361e-18	-0.519564	braf_status: mutated >= corrected
ENSG00000235863	B3GALT4	2.91624e-18	0.965292	braf_status: mutated < corrected
ENSG00000148690	FRA10AC1	2.91931e-18	-0.883106	braf_status: mutated >= corrected
ENSG00000154889	MPPE1	2.92751e-18	0.75395	braf_status: mutated < corrected
ENSG00000162711	NLRP3	2.93482e-18	1.7387	braf_status: mutated < corrected
ENSG00000095110	NXPE1	2.94254e-18	-2.58127	braf_status: mutated >= corrected
ENSG00000079313	REXO1	2.96532e-18	-0.705516	braf_status: mutated >= corrected
ENSG00000016490	CLCA1	2.98174e-18	-2.33811	braf_status: mutated >= corrected
ENSG00000087088	BAX	3.0276e-18	-0.696724	braf_status: mutated >= corrected
ENSG00000178952	TUFM	3.0546e-18	-0.58238	braf_status: mutated >= corrected
ENSG00000260228	RP11-483P21.2	3.07993e-18	1.48485	braf_status: mutated < corrected
ENSG00000203985	LDLRAD1	3.08392e-18	2.46308	braf_status: mutated < corrected
ENSG00000120686	UFM1	3.08536e-18	-0.83492	braf_status: mutated >= corrected
ENSG00000160323	ADAMTS13	3.09832e-18	1.66404	braf_status: mutated < corrected
ENSG00000127922	SHFM1	3.11131e-18	-1.46149	braf_status: mutated >= corrected
ENSG00000166130	IKBIP	3.17764e-18	0.86113	braf_status: mutated < corrected
ENSG00000158122	AAED1	3.22682e-18	0.789244	braf_status: mutated < corrected
ENSG00000198198	SZT2	3.22788e-18	0.74989	braf_status: mutated < corrected
ENSG00000101782	RIOK3	3.22805e-18	0.678601	braf_status: mutated < corrected
ENSG00000096060	FKBP5	3.26079e-18	-0.611112	braf_status: mutated >= corrected
ENSG00000089847	ANKRD24	3.26809e-18	1.83293	braf_status: mutated < corrected
ENSG00000116209	TMEM59	3.27284e-18	0.6275	braf_status: mutated < corrected
ENSG00000066185	ZMYND12	3.28167e-18	1.3725	braf_status: mutated < corrected
ENSG00000029363	BCLAF1	3.29736e-18	-0.532744	braf_status: mutated >= corrected
ENSG00000111670	GNPTAB	3.31343e-18	0.599649	braf_status: mutated < corrected
ENSG00000102904	TSNAXIP1	3.34465e-18	1.53149	braf_status: mutated < corrected
ENSG00000165556	CDX2	3.36057e-18	-0.956686	braf_status: mutated >= corrected
ENSG00000128609	NDUFA5	3.37221e-18	-0.762065	braf_status: mutated >= corrected
ENSG00000134709	HOOK1	3.37283e-18	0.604352	braf_status: mutated < corrected
ENSG00000119335	SET	3.37434e-18	-0.554829	braf_status: mutated >= corrected
ENSG00000151893	CACUL1	3.38366e-18	-0.525443	braf_status: mutated >= corrected
ENSG00000055118	KCNH2	3.54362e-18	-2.26203	braf_status: mutated >= corrected
ENSG00000143882	ATP6V1C2	3.68737e-18	1.53802	braf_status: mutated < corrected
ENSG00000143742	SRP9	3.69153e-18	-0.677344	braf_status: mutated >= corrected
ENSG00000141384	TAF4B	3.73889e-18	-0.951929	braf_status: mutated >= corrected
ENSG00000136231	IGF2BP3	3.76211e-18	1.0003	braf_status: mutated < corrected
ENSG00000179051	RCC2	3.87969e-18	-0.958799	braf_status: mutated >= corrected
ENSG00000197471	SPN	3.88131e-18	-1.08131	braf_status: mutated >= corrected
ENSG00000130706	ADRM1	3.88938e-18	-0.736127	braf_status: mutated >= corrected
ENSG00000196418	ZNF124	3.89965e-18	-1.06581	braf_status: mutated >= corrected
ENSG00000123570	RAB9B	3.90087e-18	1.20761	braf_status: mutated < corrected
ENSG00000177706	FAM20C	3.92691e-18	1.81642	braf_status: mutated < corrected
ENSG00000181274	FRAT2	3.94455e-18	-1.23369	braf_status: mutated >= corrected
ENSG00000166923	GREM1	3.97703e-18	-2.5584	braf_status: mutated >= corrected
ENSG00000120820	GLT8D2	3.9861e-18	1.8635	braf_status: mutated < corrected
ENSG00000109929	SC5D	4.07031e-18	-0.57109	braf_status: mutated >= corrected
ENSG00000182580	EPHB3	4.07107e-18	-1.08375	braf_status: mutated >= corrected
ENSG00000270157	RP5-894A10.6	4.10208e-18	-0.893196	braf_status: mutated >= corrected
ENSG00000124795	DEK	4.10473e-18	-0.580721	braf_status: mutated >= corrected
ENSG00000159625	CCDC135	4.11736e-18	2.92168	braf_status: mutated < corrected
ENSG00000158406	HIST1H4H	4.14299e-18	2.11038	braf_status: mutated < corrected
ENSG00000197635	DPP4	4.17668e-18	1.19316	braf_status: mutated < corrected
ENSG00000152213	ARL11	4.22861e-18	2.00663	braf_status: mutated < corrected
ENSG00000257894	RP1-78O14.1	4.28823e-18	1.3747	braf_status: mutated < corrected
ENSG00000164300	SERINC5	4.31169e-18	0.590043	braf_status: mutated < corrected
ENSG00000197857	ZNF44	4.32632e-18	0.54329	braf_status: mutated < corrected
ENSG00000181588	MEX3D	4.3288e-18	-0.984342	braf_status: mutated >= corrected
ENSG00000158125	XDH	4.43554e-18	1.98199	braf_status: mutated < corrected
ENSG00000188001	TPRG1	4.44085e-18	1.3066	braf_status: mutated < corrected
ENSG00000160862	AZGP1	4.44763e-18	1.73509	braf_status: mutated < corrected
ENSG00000116785	CFHR3	4.4648e-18	0.756175	braf_status: mutated < corrected
ENSG00000100949	RABGGTA	4.46555e-18	-0.571761	braf_status: mutated >= corrected
ENSG00000122335	SERAC1	4.4717e-18	-0.717009	braf_status: mutated >= corrected
ENSG00000165802	NSMF	4.54606e-18	-1.02717	braf_status: mutated >= corrected
ENSG00000162572	SCNN1D	4.69875e-18	1.49764	braf_status: mutated < corrected
ENSG00000104154	SLC30A4	4.77089e-18	0.712429	braf_status: mutated < corrected
ENSG00000090776	EFNB1	4.81215e-18	0.683382	braf_status: mutated < corrected
ENSG00000085872	CHERP	4.82318e-18	-0.584932	braf_status: mutated >= corrected
ENSG00000132361	CLUH	4.86832e-18	-0.576722	braf_status: mutated >= corrected
ENSG00000198934	MAGEE1	5.03104e-18	0.918211	braf_status: mutated < corrected
ENSG00000166257	SCN3B	5.0797e-18	1.24044	braf_status: mutated < corrected
ENSG00000147854	UHRF2	5.1641e-18	-0.955557	braf_status: mutated >= corrected
ENSG00000091651	ORC6	5.24503e-18	-0.533581	braf_status: mutated >= corrected
ENSG00000113851	CRBN	5.3351e-18	-0.532737	braf_status: mutated >= corrected
ENSG00000205885	C1RL-AS1	5.39094e-18	1.48627	braf_status: mutated < corrected
ENSG00000221838	AP4M1	5.47913e-18	-0.984606	braf_status: mutated >= corrected
ENSG00000145945	FAM50B	5.50374e-18	0.583096	braf_status: mutated < corrected
ENSG00000112031	MTRF1L	5.50534e-18	-0.62692	braf_status: mutated >= corrected
ENSG00000124557	BTN1A1	5.57693e-18	1.36251	braf_status: mutated < corrected
ENSG00000067704	IARS2	5.64151e-18	-0.59888	braf_status: mutated >= corrected
ENSG00000178074	C2ORF69	5.66028e-18	-0.600488	braf_status: mutated >= corrected
ENSG00000104904	OAZ1	5.69277e-18	-0.878331	braf_status: mutated >= corrected
ENSG00000146918	NCAPG2	5.70672e-18	-0.696738	braf_status: mutated >= corrected
ENSG00000107719	PALD1	5.71806e-18	-2.07623	braf_status: mutated >= corrected
ENSG00000185008	ROBO2	5.71858e-18	-1.49362	braf_status: mutated >= corrected
ENSG00000176273	SLC35G1	5.72053e-18	-0.872776	braf_status: mutated >= corrected
ENSG00000182575	NXPH3	5.84509e-18	-1.52182	braf_status: mutated >= corrected
ENSG00000164292	RHOBTB3	6.32355e-18	-0.796919	braf_status: mutated >= corrected
ENSG00000173621	LRFN4	6.34872e-18	-2.32797	braf_status: mutated >= corrected
ENSG00000101190	TCFL5	6.43444e-18	-0.50036	braf_status: mutated >= corrected
ENSG00000120254	MTHFD1L	6.43996e-18	-1.14075	braf_status: mutated >= corrected
ENSG00000117399	CDC20	6.44594e-18	-0.785973	braf_status: mutated >= corrected
ENSG00000026559	KCNG1	6.46255e-18	2.11252	braf_status: mutated < corrected
ENSG00000166589	CDH16	6.48517e-18	1.67077	braf_status: mutated < corrected
ENSG00000136689	IL1RN	6.50477e-18	2.68263	braf_status: mutated < corrected
ENSG00000107874	CUEDC2	6.50506e-18	-0.545042	braf_status: mutated >= corrected
ENSG00000144451	SPAG16	6.6087e-18	0.690974	braf_status: mutated < corrected
ENSG00000196497	IPO4	6.73725e-18	-0.918505	braf_status: mutated >= corrected
ENSG00000102805	CLN5	6.87452e-18	0.5551	braf_status: mutated < corrected
ENSG00000150471	LPHN3	6.91497e-18	1.0266	braf_status: mutated < corrected
ENSG00000270919	RP11-379K22.3	7.00993e-18	3.0955	braf_status: mutated < corrected
ENSG00000074181	NOTCH3	7.12242e-18	1.02311	braf_status: mutated < corrected
ENSG00000139719	VPS33A	7.1843e-18	0.677393	braf_status: mutated < corrected
ENSG00000113319	RASGRF2	7.29445e-18	1.85335	braf_status: mutated < corrected
ENSG00000225062	AC021016.6	7.32043e-18	1.3585	braf_status: mutated < corrected
ENSG00000119801	YPEL5	7.35706e-18	0.88124	braf_status: mutated < corrected
ENSG00000110011	DNAJC4	7.38553e-18	0.65246	braf_status: mutated < corrected
ENSG00000138031	ADCY3	7.42945e-18	-0.595207	braf_status: mutated >= corrected
ENSG00000196562	SULF2	7.43112e-18	1.08997	braf_status: mutated < corrected
ENSG00000152465	NMT2	7.5682e-18	0.571511	braf_status: mutated < corrected
ENSG00000125755	SYMPK	8.0877e-18	-0.567109	braf_status: mutated >= corrected
ENSG00000079785	DDX1	8.09307e-18	-0.529464	braf_status: mutated >= corrected
ENSG00000152128	TMEM163	8.14111e-18	1.67139	braf_status: mutated < corrected
ENSG00000172590	MRPL52	8.23935e-18	-0.678682	braf_status: mutated >= corrected
ENSG00000056972	TRAF3IP2	8.32589e-18	-0.533033	braf_status: mutated >= corrected
ENSG00000130707	ASS1	8.36324e-18	-1.15354	braf_status: mutated >= corrected
ENSG00000143476	DTL	8.46382e-18	-0.68807	braf_status: mutated >= corrected
ENSG00000092445	TYRO3	8.49518e-18	-1.34866	braf_status: mutated >= corrected
ENSG00000150687	PRSS23	8.49847e-18	-2.22229	braf_status: mutated >= corrected
ENSG00000107651	SEC23IP	8.60199e-18	-0.6145	braf_status: mutated >= corrected
ENSG00000196502	SULT1A1	8.72875e-18	1.35317	braf_status: mutated < corrected
ENSG00000186976	EFCAB6	8.77973e-18	1.4358	braf_status: mutated < corrected
ENSG00000175873	AC004840.9	8.78327e-18	1.3628	braf_status: mutated < corrected
ENSG00000169255	B3GALNT1	8.85344e-18	0.823151	braf_status: mutated < corrected
ENSG00000245648	RP11-277P12.20	8.86346e-18	0.930505	braf_status: mutated < corrected
ENSG00000104886	PLEKHJ1	8.92976e-18	-0.577352	braf_status: mutated >= corrected
ENSG00000153207	AHCTF1	8.96826e-18	-0.70743	braf_status: mutated >= corrected
ENSG00000103245	NARFL	9.19424e-18	-0.72066	braf_status: mutated >= corrected
ENSG00000177383	MAGEF1	9.19466e-18	0.557018	braf_status: mutated < corrected
ENSG00000023892	DEF6	9.19513e-18	0.704416	braf_status: mutated < corrected
ENSG00000256073	C21ORF119	9.19624e-18	1.04307	braf_status: mutated < corrected
ENSG00000159433	STARD9	9.25868e-18	-1.22824	braf_status: mutated >= corrected
ENSG00000148399	DPH7	9.34509e-18	-0.555297	braf_status: mutated >= corrected
ENSG00000131023	LATS1	9.38243e-18	-0.544206	braf_status: mutated >= corrected
ENSG00000129473	BCL2L2	9.39325e-18	-0.727441	braf_status: mutated >= corrected
ENSG00000159228	CBR1	9.50636e-18	0.53416	braf_status: mutated < corrected
ENSG00000225190	PLEKHM1	9.62389e-18	0.78506	braf_status: mutated < corrected
ENSG00000163507	KIAA1524	9.83824e-18	-0.873115	braf_status: mutated >= corrected
ENSG00000118689	FOXO3	9.88837e-18	-0.621931	braf_status: mutated >= corrected
ENSG00000111785	RIC8B	9.9474e-18	0.633899	braf_status: mutated < corrected
ENSG00000257557	RP11-84G21.1	9.98186e-18	1.29857	braf_status: mutated < corrected
ENSG00000236778	INTS6-AS1	1.00976e-17	0.991029	braf_status: mutated < corrected
ENSG00000153094	BCL2L11	1.02568e-17	-0.583675	braf_status: mutated >= corrected
ENSG00000126016	AMOT	1.02969e-17	1.25635	braf_status: mutated < corrected
ENSG00000224805	LINC00853	1.03193e-17	1.14524	braf_status: mutated < corrected
ENSG00000140057	AK7	1.04504e-17	1.51937	braf_status: mutated < corrected
ENSG00000179588	ZFPM1	1.04662e-17	-1.16573	braf_status: mutated >= corrected
ENSG00000197603	C5ORF42	1.05028e-17	1.23279	braf_status: mutated < corrected
ENSG00000196072	BLOC1S2	1.05134e-17	-0.618787	braf_status: mutated >= corrected
ENSG00000179598	PLD6	1.0558e-17	-0.728919	braf_status: mutated >= corrected
ENSG00000231465	RP11-542K23.9	1.05803e-17	1.02719	braf_status: mutated < corrected
ENSG00000104365	IKBKB	1.06219e-17	-0.570928	braf_status: mutated >= corrected
ENSG00000166246	C16ORF71	1.07021e-17	1.3839	braf_status: mutated < corrected
ENSG00000185278	ZBTB37	1.12103e-17	1.15723	braf_status: mutated < corrected
ENSG00000163737	PF4	1.1217e-17	1.40806	braf_status: mutated < corrected
ENSG00000129460	NGDN	1.1232e-17	-0.766563	braf_status: mutated >= corrected
ENSG00000173915	USMG5	1.12438e-17	-0.834914	braf_status: mutated >= corrected
ENSG00000187105	HEATR4	1.1478e-17	2.24734	braf_status: mutated < corrected
ENSG00000224051	GLTPD1	1.16887e-17	0.89364	braf_status: mutated < corrected
ENSG00000118046	STK11	1.18314e-17	-0.526551	braf_status: mutated >= corrected
ENSG00000178573	MAF	1.26653e-17	1.37887	braf_status: mutated < corrected
ENSG00000204394	VARS	1.27602e-17	-0.6734	braf_status: mutated >= corrected
ENSG00000170364	SETMAR	1.27685e-17	-0.990631	braf_status: mutated >= corrected
ENSG00000171759	PAH	1.28209e-17	2.1517	braf_status: mutated < corrected
ENSG00000175691	ZNF77	1.30945e-17	-0.612505	braf_status: mutated >= corrected
ENSG00000159200	RCAN1	1.31007e-17	0.742925	braf_status: mutated < corrected
ENSG00000126460	PRRG2	1.31293e-17	0.84379	braf_status: mutated < corrected
ENSG00000116771	AGMAT	1.35427e-17	-0.531038	braf_status: mutated >= corrected
ENSG00000138175	ARL3	1.37803e-17	-0.690147	braf_status: mutated >= corrected
ENSG00000074266	EED	1.38185e-17	-0.769625	braf_status: mutated >= corrected
ENSG00000140548	ZNF710	1.39301e-17	-0.511167	braf_status: mutated >= corrected
ENSG00000162552	WNT4	1.42998e-17	-2.02908	braf_status: mutated >= corrected
ENSG00000173157	ADAMTS20	1.43018e-17	0.812103	braf_status: mutated < corrected
ENSG00000149527	PLCH2	1.43282e-17	1.70927	braf_status: mutated < corrected
ENSG00000083535	PIBF1	1.44681e-17	0.670869	braf_status: mutated < corrected
ENSG00000126247	CAPNS1	1.45387e-17	-0.787899	braf_status: mutated >= corrected
ENSG00000154059	IMPACT	1.4646e-17	0.571591	braf_status: mutated < corrected
ENSG00000155099	TMEM55A	1.4651e-17	0.823403	braf_status: mutated < corrected
ENSG00000145220	LYAR	1.49591e-17	-1.04164	braf_status: mutated >= corrected
ENSG00000005483	KMT2E	1.50766e-17	-0.719278	braf_status: mutated >= corrected
ENSG00000237188	RP11-337C18.8	1.51431e-17	1.11677	braf_status: mutated < corrected
ENSG00000205730	ITPRIPL2	1.51546e-17	0.596745	braf_status: mutated < corrected
ENSG00000198554	WDHD1	1.52181e-17	-0.680455	braf_status: mutated >= corrected
ENSG00000089048	ESF1	1.60157e-17	-0.786764	braf_status: mutated >= corrected
ENSG00000069482	GAL	1.62832e-17	-1.95445	braf_status: mutated >= corrected
ENSG00000238197	PAXBP1-AS1	1.64783e-17	1.03014	braf_status: mutated < corrected
ENSG00000251615	RP11-774O3.3	1.65469e-17	1.28412	braf_status: mutated < corrected
ENSG00000133612	AGAP3	1.68332e-17	-1.10709	braf_status: mutated >= corrected
ENSG00000140527	WDR93	1.70359e-17	1.2283	braf_status: mutated < corrected
ENSG00000242372	EIF6	1.72483e-17	-0.513498	braf_status: mutated >= corrected
ENSG00000094975	SUCO	1.72791e-17	1.17928	braf_status: mutated < corrected
ENSG00000267733	RP11-64C12.3	1.75034e-17	1.25986	braf_status: mutated < corrected
ENSG00000112679	DUSP22	1.75475e-17	0.729103	braf_status: mutated < corrected
ENSG00000161958	FGF11	1.76661e-17	0.841199	braf_status: mutated < corrected
ENSG00000267041	ZNF850	1.7688e-17	-1.02105	braf_status: mutated >= corrected
ENSG00000168887	C2ORF68	1.78435e-17	0.507341	braf_status: mutated < corrected
ENSG00000159899	NPR2	1.79073e-17	0.854248	braf_status: mutated < corrected
ENSG00000180884	ZNF792	1.83087e-17	-1.18322	braf_status: mutated >= corrected
ENSG00000165996	PTPLA	1.8365e-17	1.04518	braf_status: mutated < corrected
ENSG00000114648	KLHL18	1.84735e-17	-0.579197	braf_status: mutated >= corrected
ENSG00000164465	DCBLD1	1.8477e-17	-0.738102	braf_status: mutated >= corrected
ENSG00000132819	RBM38	1.85969e-17	-0.782099	braf_status: mutated >= corrected
ENSG00000162782	TDRD5	1.93217e-17	1.74905	braf_status: mutated < corrected
ENSG00000233256	RP11-445K13.2	1.93293e-17	1.05647	braf_status: mutated < corrected
ENSG00000253187	HOXA10-AS	2.00837e-17	-1.20447	braf_status: mutated >= corrected
ENSG00000100154	TTC28	2.01686e-17	1.93717	braf_status: mutated < corrected
ENSG00000151176	PLBD2	2.04535e-17	0.529977	braf_status: mutated < corrected
ENSG00000116678	LEPR	2.05486e-17	0.993361	braf_status: mutated < corrected
ENSG00000170727	BOP1	2.09467e-17	-1.0411	braf_status: mutated >= corrected
ENSG00000204257	HLA-DMA	2.10468e-17	2.01972	braf_status: mutated < corrected
ENSG00000250565	ATP6V1E2	2.11285e-17	1.0272	braf_status: mutated < corrected
ENSG00000007866	TEAD3	2.11972e-17	0.547513	braf_status: mutated < corrected
ENSG00000130511	SSBP4	2.18247e-17	-1.10725	braf_status: mutated >= corrected
ENSG00000130653	PNPLA7	2.2616e-17	1.06867	braf_status: mutated < corrected
ENSG00000158315	RHBDL2	2.27788e-17	1.93453	braf_status: mutated < corrected
ENSG00000177192	PUS1	2.29209e-17	-0.592584	braf_status: mutated >= corrected
ENSG00000175782	SLC35E3	2.3128e-17	0.735414	braf_status: mutated < corrected
ENSG00000167528	ZNF641	2.32589e-17	0.931523	braf_status: mutated < corrected
ENSG00000105221	AKT2	2.33075e-17	-0.783442	braf_status: mutated >= corrected
ENSG00000163586	FABP1	2.33336e-17	1.07491	braf_status: mutated < corrected
ENSG00000186017	ZNF566	2.41949e-17	-1.00857	braf_status: mutated >= corrected
ENSG00000174132	FAM174A	2.4908e-17	0.72284	braf_status: mutated < corrected
ENSG00000179604	CDC42EP4	2.55419e-17	0.73037	braf_status: mutated < corrected
ENSG00000124177	CHD6	2.61572e-17	0.645493	braf_status: mutated < corrected
ENSG00000100483	VCPKMT	2.67336e-17	-0.642118	braf_status: mutated >= corrected
ENSG00000091409	ITGA6	2.68821e-17	-0.707661	braf_status: mutated >= corrected
ENSG00000141753	IGFBP4	2.70271e-17	0.801999	braf_status: mutated < corrected
ENSG00000139746	RBM26	2.70328e-17	0.580313	braf_status: mutated < corrected
ENSG00000168004	HRASLS5	2.70446e-17	1.59981	braf_status: mutated < corrected
ENSG00000138036	DYNC2LI1	2.71724e-17	0.579402	braf_status: mutated < corrected
ENSG00000039319	ZFYVE16	2.71737e-17	0.507979	braf_status: mutated < corrected
ENSG00000107036	KIAA1432	2.75053e-17	-0.727063	braf_status: mutated >= corrected
ENSG00000229312	RP11-470P21.2	2.79607e-17	1.31712	braf_status: mutated < corrected
ENSG00000204946	ZNF783	2.81787e-17	-1.01799	braf_status: mutated >= corrected
ENSG00000167635	ZNF146	2.82214e-17	-1.21745	braf_status: mutated >= corrected
ENSG00000134323	MYCN	2.86223e-17	-1.45723	braf_status: mutated >= corrected
ENSG00000135423	GLS2	2.88608e-17	0.803229	braf_status: mutated < corrected
ENSG00000119866	BCL11A	2.95657e-17	-1.28191	braf_status: mutated >= corrected
ENSG00000109511	ANXA10	2.96834e-17	0.815438	braf_status: mutated < corrected
ENSG00000165650	PDZD8	2.99053e-17	-0.792837	braf_status: mutated >= corrected
ENSG00000115414	FN1	3.03208e-17	-0.829369	braf_status: mutated >= corrected
ENSG00000212670	AL161915.1	3.0444e-17	1.18738	braf_status: mutated < corrected
ENSG00000222001	AC106876.2	3.16037e-17	1.36158	braf_status: mutated < corrected
ENSG00000138795	LEF1	3.16509e-17	-0.740275	braf_status: mutated >= corrected
ENSG00000109610	SOD3	3.19744e-17	2.4405	braf_status: mutated < corrected
ENSG00000160214	RRP1	3.19763e-17	-0.825453	braf_status: mutated >= corrected
ENSG00000189339	SLC35E2B	3.21637e-17	1.27806	braf_status: mutated < corrected
ENSG00000197299	BLM	3.24435e-17	-0.914556	braf_status: mutated >= corrected
ENSG00000123975	CKS2	3.29793e-17	-0.965118	braf_status: mutated >= corrected
ENSG00000233621	LINC01137	3.32445e-17	1.0759	braf_status: mutated < corrected
ENSG00000032742	IFT88	3.3365e-17	-1.31188	braf_status: mutated >= corrected
ENSG00000147234	FRMPD3	3.36089e-17	1.1959	braf_status: mutated < corrected
ENSG00000164938	TP53INP1	3.38798e-17	1.20632	braf_status: mutated < corrected
ENSG00000137818	RPLP1	3.42053e-17	-0.6169	braf_status: mutated >= corrected
ENSG00000107738	C10ORF54	3.44145e-17	2.04521	braf_status: mutated < corrected
ENSG00000215041	NEURL4	3.50336e-17	-0.601272	braf_status: mutated >= corrected
ENSG00000187840	EIF4EBP1	3.52717e-17	-1.45422	braf_status: mutated >= corrected
ENSG00000270820	RP11-355B11.2	3.53326e-17	1.01132	braf_status: mutated < corrected
ENSG00000272369	RP11-446N19.1	3.54965e-17	1.01435	braf_status: mutated < corrected
ENSG00000133943	C14ORF159	3.55161e-17	2.17106	braf_status: mutated < corrected
ENSG00000197846	HIST1H2BF	3.55316e-17	1.4064	braf_status: mutated < corrected
ENSG00000184809	C21ORF88	3.56494e-17	3.15428	braf_status: mutated < corrected
ENSG00000163071	SPATA18	3.62433e-17	1.81475	braf_status: mutated < corrected
ENSG00000186474	KLK12	3.63313e-17	-1.95382	braf_status: mutated >= corrected
ENSG00000164746	C7ORF57	3.67878e-17	2.43546	braf_status: mutated < corrected
ENSG00000187079	TEAD1	3.7881e-17	-0.55001	braf_status: mutated >= corrected
ENSG00000205081	CXORF30	3.78887e-17	1.55251	braf_status: mutated < corrected
ENSG00000125843	AP5S1	3.79267e-17	-0.720638	braf_status: mutated >= corrected
ENSG00000185267	CDNF	3.82946e-17	1.20933	braf_status: mutated < corrected
ENSG00000148335	NTMT1	3.85412e-17	-0.547176	braf_status: mutated >= corrected
ENSG00000124444	ZNF576	3.87566e-17	-0.951334	braf_status: mutated >= corrected
ENSG00000198363	ASPH	3.90854e-17	1.58552	braf_status: mutated < corrected
ENSG00000101203	COL20A1	3.92358e-17	1.46304	braf_status: mutated < corrected
ENSG00000180228	PRKRA	3.93081e-17	-0.507929	braf_status: mutated >= corrected
ENSG00000167468	GPX4	3.93614e-17	-0.59665	braf_status: mutated >= corrected
ENSG00000110455	ACCS	3.9378e-17	1.13154	braf_status: mutated < corrected
ENSG00000164674	SYTL3	3.97278e-17	1.23809	braf_status: mutated < corrected
ENSG00000189319	FAM53B	3.98108e-17	-0.857933	braf_status: mutated >= corrected
ENSG00000177105	RHOG	3.98219e-17	-1.0587	braf_status: mutated >= corrected
ENSG00000247810	RP11-103J17.1	3.99809e-17	0.916736	braf_status: mutated < corrected
ENSG00000101361	NOP56	3.99982e-17	-0.831317	braf_status: mutated >= corrected
ENSG00000130669	PAK4	4.01031e-17	-0.531612	braf_status: mutated >= corrected
ENSG00000137845	ADAM10	4.01516e-17	0.67496	braf_status: mutated < corrected
ENSG00000139625	MAP3K12	4.07136e-17	1.37823	braf_status: mutated < corrected
ENSG00000093010	COMT	4.17342e-17	1.0942	braf_status: mutated < corrected
ENSG00000122778	KIAA1549	4.18597e-17	-0.572295	braf_status: mutated >= corrected
ENSG00000224383	C17ORF72	4.21088e-17	2.34052	braf_status: mutated < corrected
ENSG00000198496	NBR2	4.25016e-17	1.16405	braf_status: mutated < corrected
ENSG00000142687	KIAA0319L	4.28157e-17	0.806234	braf_status: mutated < corrected
ENSG00000119950	MXI1	4.31132e-17	-1.06289	braf_status: mutated >= corrected
ENSG00000215845	TSTD1	4.43098e-17	0.602555	braf_status: mutated < corrected
ENSG00000123643	SLC36A1	4.43898e-17	0.507422	braf_status: mutated < corrected
ENSG00000167232	ZNF91	4.4719e-17	-1.15896	braf_status: mutated >= corrected
ENSG00000099785	MARCH2	4.57386e-17	1.00345	braf_status: mutated < corrected
ENSG00000011638	TMEM159	4.63885e-17	0.758686	braf_status: mutated < corrected
ENSG00000243566	UPK3B	4.69245e-17	3.39811	braf_status: mutated < corrected
ENSG00000196976	LAGE3	4.72989e-17	-0.561889	braf_status: mutated >= corrected
ENSG00000167967	E4F1	4.81527e-17	-0.9402	braf_status: mutated >= corrected
ENSG00000150456	N6AMT2	4.88547e-17	-0.945122	braf_status: mutated >= corrected
ENSG00000137038	TMEM261	4.94746e-17	-0.765253	braf_status: mutated >= corrected
ENSG00000235501	RP4-639F20.1	5.00884e-17	0.833302	braf_status: mutated < corrected
ENSG00000121851	POLR3GL	5.0477e-17	0.741243	braf_status: mutated < corrected
ENSG00000173327	MAP3K11	5.05519e-17	0.743724	braf_status: mutated < corrected
ENSG00000186193	SAPCD2	5.17371e-17	-0.768135	braf_status: mutated >= corrected
ENSG00000237441	RGL2	5.28234e-17	0.633925	braf_status: mutated < corrected
ENSG00000144488	ESPNL	5.30443e-17	1.18561	braf_status: mutated < corrected
ENSG00000163041	H3F3A	5.31047e-17	-0.915445	braf_status: mutated >= corrected
ENSG00000249743	RP11-60A8.1	5.42917e-17	-1.53983	braf_status: mutated >= corrected
ENSG00000163808	KIF15	5.47551e-17	-1.00177	braf_status: mutated >= corrected
ENSG00000082805	ERC1	5.58158e-17	0.56978	braf_status: mutated < corrected
ENSG00000230882	AC005077.14	5.58333e-17	1.14882	braf_status: mutated < corrected
ENSG00000100445	SDR39U1	5.67727e-17	-0.74495	braf_status: mutated >= corrected
ENSG00000257499	RP11-571M6.8	5.78632e-17	0.790433	braf_status: mutated < corrected
ENSG00000233121	VN1R20P	5.864e-17	1.29846	braf_status: mutated < corrected
ENSG00000034053	APBA2	5.90628e-17	1.58866	braf_status: mutated < corrected
ENSG00000136010	ALDH1L2	6.06806e-17	1.74338	braf_status: mutated < corrected
ENSG00000172458	IL17D	6.13076e-17	-1.07054	braf_status: mutated >= corrected
ENSG00000103326	CAPN15	6.13225e-17	-0.796333	braf_status: mutated >= corrected
ENSG00000158186	MRAS	6.13503e-17	1.79251	braf_status: mutated < corrected
ENSG00000167384	ZNF180	6.15657e-17	-0.852589	braf_status: mutated >= corrected
ENSG00000237070	AC005550.3	6.18539e-17	2.12402	braf_status: mutated < corrected
ENSG00000178852	EFCAB13	6.30557e-17	0.953212	braf_status: mutated < corrected
ENSG00000245680	ZNF585B	6.42513e-17	-0.699958	braf_status: mutated >= corrected
ENSG00000170653	ATF7	6.44966e-17	0.691025	braf_status: mutated < corrected
ENSG00000146834	MEPCE	6.46122e-17	-0.680831	braf_status: mutated >= corrected
ENSG00000179335	CLK3	6.46397e-17	-0.528668	braf_status: mutated >= corrected
ENSG00000167962	ZNF598	6.64712e-17	-1.06794	braf_status: mutated >= corrected
ENSG00000124459	ZNF45	6.68186e-17	-0.836803	braf_status: mutated >= corrected
ENSG00000130545	CRB3	6.69655e-17	0.583691	braf_status: mutated < corrected
ENSG00000074621	SLC24A1	6.78508e-17	1.39146	braf_status: mutated < corrected
ENSG00000188315	C3ORF62	6.79618e-17	0.856268	braf_status: mutated < corrected
ENSG00000179388	EGR3	6.83213e-17	-1.236	braf_status: mutated >= corrected
ENSG00000148841	ITPRIP	6.8364e-17	-1.17855	braf_status: mutated >= corrected
ENSG00000140297	GCNT3	6.90146e-17	1.84706	braf_status: mutated < corrected
ENSG00000241369	CT64	6.9302e-17	-1.11003	braf_status: mutated >= corrected
ENSG00000104859	CLASRP	6.97618e-17	-0.985033	braf_status: mutated >= corrected
ENSG00000257743	RP11-1220K2.2	7.13942e-17	2.08445	braf_status: mutated < corrected
ENSG00000135828	RNASEL	7.1558e-17	1.1106	braf_status: mutated < corrected
ENSG00000115457	IGFBP2	7.23675e-17	1.9124	braf_status: mutated < corrected
ENSG00000128849	CGNL1	7.29626e-17	1.35156	braf_status: mutated < corrected
ENSG00000075568	TMEM131	7.30215e-17	0.56767	braf_status: mutated < corrected
ENSG00000112139	MDGA1	7.30334e-17	1.43173	braf_status: mutated < corrected
ENSG00000117472	TSPAN1	7.43051e-17	0.976983	braf_status: mutated < corrected
ENSG00000165816	VWA2	7.49081e-17	-0.722076	braf_status: mutated >= corrected
ENSG00000080823	MOK	7.54017e-17	1.17484	braf_status: mutated < corrected
ENSG00000125741	OPA3	7.74345e-17	-0.756572	braf_status: mutated >= corrected
ENSG00000167880	EVPL	7.79996e-17	1.25583	braf_status: mutated < corrected
ENSG00000215014	AL645728.1	7.83001e-17	1.20151	braf_status: mutated < corrected
ENSG00000167775	CD320	7.8437e-17	-0.623043	braf_status: mutated >= corrected
ENSG00000100557	C14ORF105	7.97255e-17	0.975418	braf_status: mutated < corrected
ENSG00000169876	MUC17	7.99419e-17	-2.90612	braf_status: mutated >= corrected
ENSG00000106617	PRKAG2	8.06007e-17	-1.06226	braf_status: mutated >= corrected
ENSG00000084453	SLCO1A2	8.11115e-17	2.71175	braf_status: mutated < corrected
ENSG00000100644	HIF1A	8.11248e-17	-0.592432	braf_status: mutated >= corrected
ENSG00000028839	TBPL1	8.16878e-17	-0.568715	braf_status: mutated >= corrected
ENSG00000134321	RSAD2	8.23729e-17	3.52724	braf_status: mutated < corrected
ENSG00000173320	STOX2	8.34059e-17	1.03974	braf_status: mutated < corrected
ENSG00000109819	PPARGC1A	8.38409e-17	1.46044	braf_status: mutated < corrected
ENSG00000161509	GRIN2C	8.43915e-17	1.37688	braf_status: mutated < corrected
ENSG00000004866	ST7	8.63718e-17	-0.634153	braf_status: mutated >= corrected
ENSG00000175581	MRPL48	8.67356e-17	-0.729605	braf_status: mutated >= corrected
ENSG00000149196	C11ORF73	8.80495e-17	-0.695205	braf_status: mutated >= corrected
ENSG00000047932	GOPC	8.87439e-17	-0.555352	braf_status: mutated >= corrected
ENSG00000112530	PACRG	8.87454e-17	1.30983	braf_status: mutated < corrected
ENSG00000184949	FAM227A	8.88641e-17	1.59475	braf_status: mutated < corrected
ENSG00000261761	RP11-103J17.2	8.92912e-17	1.05008	braf_status: mutated < corrected
ENSG00000122735	DNAI1	9.18961e-17	1.69969	braf_status: mutated < corrected
ENSG00000120697	ALG5	9.31696e-17	-1.64591	braf_status: mutated >= corrected
ENSG00000163406	SLC15A2	9.55199e-17	0.862384	braf_status: mutated < corrected
ENSG00000122565	CBX3	9.66896e-17	-0.556317	braf_status: mutated >= corrected
ENSG00000072274	TFRC	9.78133e-17	-1.4601	braf_status: mutated >= corrected
ENSG00000102172	SMS	9.80339e-17	-0.609876	braf_status: mutated >= corrected
ENSG00000105486	LIG1	9.80523e-17	-0.98094	braf_status: mutated >= corrected
ENSG00000180210	F2	9.87798e-17	2.44829	braf_status: mutated < corrected
ENSG00000135587	SMPD2	9.92231e-17	-0.574132	braf_status: mutated >= corrected
ENSG00000136560	TANK	9.99468e-17	0.617944	braf_status: mutated < corrected
ENSG00000187045	TMPRSS6	1.00678e-16	2.28812	braf_status: mutated < corrected
ENSG00000088854	C20ORF194	1.01827e-16	1.45134	braf_status: mutated < corrected
ENSG00000050327	ARHGEF5	1.01964e-16	-0.572397	braf_status: mutated >= corrected
ENSG00000125826	RBCK1	1.03158e-16	0.768828	braf_status: mutated < corrected
ENSG00000067798	NAV3	1.04668e-16	1.74009	braf_status: mutated < corrected
ENSG00000012822	CALCOCO1	1.0577e-16	1.26908	braf_status: mutated < corrected
ENSG00000129646	QRICH2	1.05917e-16	2.11916	braf_status: mutated < corrected
ENSG00000155066	PROM2	1.07593e-16	2.28723	braf_status: mutated < corrected
ENSG00000143811	PYCR2	1.09714e-16	-0.525513	braf_status: mutated >= corrected
ENSG00000185164	NOMO2	1.10053e-16	0.642837	braf_status: mutated < corrected
ENSG00000159882	ZNF230	1.12037e-16	-0.801502	braf_status: mutated >= corrected
ENSG00000161999	JMJD8	1.1205e-16	-2.59167	braf_status: mutated >= corrected
ENSG00000175538	KCNE3	1.14158e-16	-0.713007	braf_status: mutated >= corrected
ENSG00000162814	SPATA17	1.14506e-16	1.96068	braf_status: mutated < corrected
ENSG00000135486	HNRNPA1	1.14647e-16	-0.615123	braf_status: mutated >= corrected
ENSG00000166575	TMEM135	1.16697e-16	-0.674417	braf_status: mutated >= corrected
ENSG00000069667	RORA	1.16784e-16	0.861549	braf_status: mutated < corrected
ENSG00000138964	PARVG	1.17787e-16	-0.806841	braf_status: mutated >= corrected
ENSG00000177994	C2ORF73	1.17831e-16	1.16515	braf_status: mutated < corrected
ENSG00000213430	HSPD1P1	1.17877e-16	-0.63333	braf_status: mutated >= corrected
ENSG00000047936	ROS1	1.23321e-16	1.30977	braf_status: mutated < corrected
ENSG00000131620	ANO1	1.23842e-16	-2.41975	braf_status: mutated >= corrected
ENSG00000104450	SPAG1	1.26944e-16	1.05955	braf_status: mutated < corrected
ENSG00000113368	LMNB1	1.26946e-16	-0.599639	braf_status: mutated >= corrected
ENSG00000152022	LIX1L	1.2732e-16	1.46494	braf_status: mutated < corrected
ENSG00000001629	ANKIB1	1.27823e-16	-1.21938	braf_status: mutated >= corrected
ENSG00000183111	ARHGEF37	1.28732e-16	0.903839	braf_status: mutated < corrected
ENSG00000107984	DKK1	1.29964e-16	2.60915	braf_status: mutated < corrected
ENSG00000234511	C5ORF58	1.30596e-16	2.37501	braf_status: mutated < corrected
ENSG00000111335	OAS2	1.32631e-16	3.48072	braf_status: mutated < corrected
ENSG00000152939	MARVELD2	1.32818e-16	0.612556	braf_status: mutated < corrected
ENSG00000105251	SHD	1.33043e-16	1.05101	braf_status: mutated < corrected
ENSG00000131089	ARHGEF9	1.33469e-16	0.730263	braf_status: mutated < corrected
ENSG00000255717	SNHG1	1.3392e-16	-0.938323	braf_status: mutated >= corrected
[truncated: 1,912 more rows]
