# Supplementary material for: BRAFV600E augments WNT signaling in colorectal cancer via aberrant DNA methylation
Source: iScience. 2025 May 20;28(7):112708. doi: 10.1016/j.isci.2025.112708 (PMC12272824; doi:10.1016/j.isci.2025.112708)
Supplement: Table S2. DMRs (promoters) in HUB040 and NC versus BC1 and BC2 organoids [file mmc3.xlsx]

## Sheet: DMRs (promoters)
	pval	padj	log2err	ES	NES	size	leadingEdge	dif_beta
PEG10	1.08285e-28	2.15996e-24	1.38775	0.810942	3.59065	86	cg19107595, cg27504782, cg19924104, cg16917290, cg19663555, cg27492749, cg12397924, cg21743410, cg26503018, cg13660372, cg21027820, cg03209103, cg04521244, cg26997085, cg01169624, cg23690528, cg22924867, cg27393730, cg09512080, cg09890341, cg16492735, cg17890778, cg06674062, cg22331138, cg11589966, cg03384175, cg21771834, cg25524350, cg04275901, cg23342787, cg24885794, cg06695761, cg18139769, cg1…	-0.2284
RAB1B	9.08111e-23	9.05705e-19	1.2379	0.840652	3.43566	55	cg02618579, cg02520768, cg18046087, cg21971919, cg21558323, cg14036092, cg14442997, cg11129796, cg01280128, cg01259360, cg15201417, cg22986178, cg15658484, cg22066230, cg02351179, cg16950941, cg19559621, cg15165399, cg18485444, cg23034356, cg02410860, cg02996291, cg15615396, cg04609045, cg19553869, cg15299835, cg10730497	-0.0966091
SGCE	3.62626e-21	2.4111e-17	1.18665	0.833492	3.31263	54	cg19107595, cg19924104, cg19663555, cg26503018, cg13660372, cg04521244, cg26997085, cg01169624, cg22924867, cg27393730, cg09512080, cg09890341, cg16492735, cg06674062, cg22331138, cg11589966, cg03384175, cg21771834, cg23342787, cg24885794, cg06695761, cg18139769, cg11175683, cg05531533, cg20041873, cg11562309, cg03682823, cg04303139, cg05277165, cg08291000, cg00906934, cg27230044, cg05096321, cg1…	-0.229515
RGS6	1.34111e-19	6.68776e-16	1.14219	0.808088	3.30257	55	cg00840927, cg12374527, cg14698775, cg21910196, cg17355820, cg14833233, cg09687016, cg10057936, cg22939637, cg12413375, cg03188118, cg07846460, cg04904280, cg14916494, cg25071711, cg25324843, cg04762820, cg04444865, cg26388423, cg03431000, cg16396954, cg19752613, cg15836597, cg15448616, cg19589853, cg13401371, cg27387579, cg14702655, cg09566735, cg22960662, cg19143722, cg01767732	-0.103466
MIR196B	4.82311e-18	1.92413e-14	1.09593	0.989955	2.75156	12	cg08362210, cg15912800, cg08964780, cg25644556, cg26259537, cg18311537, cg24884519, cg15293367, cg01024168, cg05027336, cg05250768, cg18134292	-0.269398
CDH13	3.32657e-16	1.10592e-12	1.0377	-0.769964	-2.17206	82	cg26426403, cg26201240, cg02753722, cg19985495, cg25384018, cg00627447, cg25699925, cg09825093, cg16494747, cg06481656, cg08497530, cg05949171, cg03105604, cg25636629, cg16278635, cg10364137, cg20012879, cg00781633, cg17755498, cg05539750, cg06386789, cg05786812, cg24402559, cg02069674, cg15952457, cg13419681, cg08977371, cg05852523, cg14864243, cg18433423, cg20844469, cg01396387, cg01200493, cg1…	0.249599
MED12L	2.20818e-15	6.29236e-12	1.00732	0.991493	2.58809	10	cg12217936, cg07346343, cg24255728, cg15539566, cg21401219, cg00876112, cg13803214, cg02398612, cg02951206, cg02059348	-0.339301
ZHX2	3.08342e-15	7.68813e-12	1.00732	0.655011	2.87055	91	cg07808424, cg24095931, cg12954554, cg23509227, cg17511604, cg03263637, cg27608614, cg10689740, cg14431799, cg17280975, cg03408115, cg16904483, cg18918010, cg10081084, cg03796881, cg05153682, cg19619882, cg15502081, cg17640486, cg09915376, cg01524948, cg15568213, cg21426303, cg14645844, cg08717398, cg02820104, cg22043381, cg01523767, cg03314365, cg13758290, cg14355321, cg09520037, cg13536079, cg0…	-0.0485385
C3orf62	7.4617e-15	1.65376e-11	0.986546	0.962609	2.9597	16	cg16523704, cg19498237, cg20603260, cg20835282, cg07758574, cg06241292, cg11098493, cg10259735, cg07207099, cg08846852, cg18605031, cg14798641, cg11408937	-0.425434
LRTM1	1.87023e-14	3.73055e-11	0.975995	0.960917	2.89349	15	cg02810692, cg16418228, cg04211790, cg24875570, cg18836355, cg01429657, cg19712400, cg11383981, cg17524921, cg26859083, cg27350487, cg18348830, cg19243498, cg14228391	-0.28855
TUBB3	5.91807e-14	1.07316e-10	0.954542	0.889995	2.96384	24	cg25921484, cg14078385, cg18701351, cg13006202, cg27170458, cg20776939, cg26892562, cg15061677, cg08442217, cg15669092, cg08975094	-0.110779
SOX2	8.69411e-14	1.44518e-10	0.954542	-0.874781	-2.22938	33	cg11129008, cg24782772, cg19258425, cg15106134, cg04948892, cg18148179, cg20106776, cg07747133, cg08062338, cg00666105, cg05664581, cg12930100	0.172563
CELSR3	9.93726e-14	1.52476e-10	0.954542	0.888177	2.96869	25	cg12091542, cg17904852, cg09736162, cg13482209, cg25157280, cg01851088, cg11929643, cg22702772, cg10573386, cg04484520	-0.146123
SEPT9	2.77232e-13	3.94996e-10	0.932595	-0.630866	-1.85775	189	cg07089333, cg07193047, cg07863022, cg15236029, cg25355534, cg06181064, cg10611580, cg00030296, cg03786093, cg12424499, cg14530006, cg16722931, cg02884239, cg02166248, cg19922101, cg26872191, cg21579666, cg04661929, cg27357327, cg08747917, cg07809934, cg00871371, cg10755077, cg01494352, cg05184938, cg22112360, cg08564487, cg24136318, cg08034797, cg08772789, cg06791979, cg07101841, cg07324245, cg1…	0.101921
PLSCR2	3.39235e-13	4.51115e-10	0.932595	-0.957663	-2.16423	16	cg20069430, cg14056864, cg04442406, cg24092307, cg24005645, cg21569635, cg02128651, cg26794949, cg00328813, cg22688829, cg24607783	0.284668
CYBA	1.05233e-12	1.31193e-09	0.91012	0.945663	2.84756	15	cg04879832, cg09025501, cg26537639, cg27176614, cg00054525, cg14752986, cg19790294, cg08177833, cg08843517, cg24046411, cg05744675, cg03870138, cg10246531, cg03125427	-0.1288
LOC404266	3.32544e-12	3.90191e-09	0.898671	0.888503	2.89572	21	cg25960038, cg02642822, cg05555337, cg24210813, cg00646731, cg12744859, cg21242356, cg09704116, cg10498391, cg00690402, cg00682096, cg18127922, cg00711072, cg22660299, cg05487507, cg01351315, cg21864868, cg09595185, cg19047868, cg10588962, cg20184247	-0.319035
SNORD116-2	3.55348e-12	3.93785e-09	0.898671	0.954311	2.80332	14	cg06474427, cg16026362, cg22837251, cg13174838, cg03840075, cg25161465, cg02211382, cg14898768, cg00475883, cg03432464, cg04712730, cg01883744, cg03709297	-0.258729
SNORD116-5	7.55204e-12	7.53203e-09	0.875325	0.972633	2.65397	11	cg18120358, cg12019705, cg17988307, cg02012853, cg14521552, cg13691511, cg12908429, cg02029242, cg16408670, cg23169269, cg18154158	-0.310716
SNORD116-7	7.55204e-12	7.53203e-09	0.875325	0.972633	2.65397	11	cg18120358, cg12019705, cg17988307, cg02012853, cg14521552, cg13691511, cg12908429, cg02029242, cg16408670, cg23169269, cg18154158	-0.310716
ST3GAL1	1.21475e-11	1.15384e-08	0.875325	0.638639	2.78922	72	cg10673140, cg24315450, cg24282680, cg06089824, cg19640082, cg02609337, cg25490594, cg05785612, cg09793563, cg09309913, cg07621684, cg17962854, cg12831076, cg18716689, cg17927815, cg21583284, cg22410013, cg23055914, cg20229014, cg14732528, cg08858239, cg17394189, cg08083022, cg08809197, cg10903500, cg04188397, cg20603611, cg11914555, cg11020586, cg01911237	-0.0564153
HLTF	2.1793e-11	1.97593e-08	0.863415	0.831905	2.79537	26	cg02611507, cg05555455, cg18549036, cg04120413, cg13328459, cg03678609, cg04731810, cg21111416, cg27554556, cg07275648, cg25951608, cg20117402, cg09392355, cg21089667, cg02398045	-0.0923134
HIC1	2.64109e-11	2.29051e-08	0.863415	0.700984	2.80974	52	cg14809226, cg09633973, cg11144056, cg19962565, cg00815093, cg25432975, cg13915354, cg06065141, cg21556389, cg14294250, cg05775675, cg01143579, cg17182507, cg20664636, cg17739038, cg17416280, cg01070078, cg25365746, cg02151609, cg21973370, cg04962428, cg21994267, cg22934970, cg13951527, cg24576620, cg04414274, cg00592510, cg18051461, cg25449542, cg16011800, cg19058189, cg19001794, cg03542428, cg1…	-0.184822
TNS1	7.27201e-11	6.04395e-08	0.839089	0.75772	2.90902	38	cg08420460, cg02057716, cg05004424, cg08243496, cg17274704, cg03383268, cg09548780, cg13419986, cg12854901, cg06320380, cg21023831, cg20697464, cg18525582, cg22754610, cg18982445, cg26047334, cg09903698, cg18752854, cg10520865, cg20751706	-0.0632617
TM7SF2	2.17288e-10	1.7337e-07	0.826657	0.915161	2.75571	15	cg10534923, cg20553394, cg14293362, cg00475193, cg00310855, cg14430111, cg05639258, cg05383670, cg27370184, cg20277416, cg12879713	-0.0907669
ARL10	2.52203e-10	1.93488e-07	0.814036	0.94613	2.71087	13	cg18779601, cg15507553, cg26929261, cg03069134, cg11486841, cg26720389, cg01079842, cg04049551, cg08725962, cg22424536, cg06525892, cg09155701	-0.373799
TSPAN31	4.3052e-10	3.18059e-07	0.814036	0.938835	2.60947	12	cg06633889, cg24538626, cg23879411, cg20993449, cg03870856, cg20011998, cg15357934, cg22490255, cg24502192, cg10018778	-0.173788
VGLL3	7.2181e-10	5.14213e-07	0.801216	0.955054	2.606	11	cg20109541, cg12726110, cg06251539, cg02126446, cg09376680, cg16373010, cg15624852, cg08616593, cg17811545, cg07558275	-0.288572
ATP10A	1.24353e-09	8.55334e-07	0.788187	0.788364	2.76021	29	cg18083248, cg25846723, cg18939241, cg06066676, cg26879349, cg02245837, cg26230285, cg09638395, cg00288824, cg17174275, cg08828036, cg18194306, cg22797991, cg16417876, cg16389285, cg26519141, cg26062856, cg24687432, cg03307893, cg00774088, cg21951425, cg07470694, cg09984339, cg20124450, cg09454187	-0.0903649
RHBDL1	1.79092e-09	1.1235e-06	0.788187	0.950888	2.59464	11	cg02618550, cg07847424, cg02026235, cg27326823, cg07379557, cg06525293, cg22458224, cg07919131, cg22512239, cg10060399, cg14421440	-0.414836
SNORD116-3	1.80237e-09	1.1235e-06	0.788187	0.929929	2.58472	12	cg21447579, cg27414593, cg20110984, cg12069692, cg06126413, cg21759784, cg16177714, cg03240141, cg15032755, cg23740975, cg16067029, cg20568038	-0.230153
SNORD116-9	1.80237e-09	1.1235e-06	0.788187	0.929929	2.58472	12	cg21447579, cg27414593, cg20110984, cg12069692, cg06126413, cg21759784, cg16177714, cg03240141, cg15032755, cg23740975, cg16067029, cg20568038	-0.230153
PLCB4	2.21247e-09	1.33734e-06	0.774939	0.726834	2.72907	37	cg11758280, cg12164029, cg03832855, cg13312062, cg03100801, cg04037197, cg03225601, cg20484832, cg09222486, cg09143713, cg19492010, cg13456056, cg21296708, cg24351677, cg06899578, cg03973404, cg23898322, cg12895255, cg24736099, cg17742409, cg08576827, cg16480239, cg24823920, cg26806367, cg25947253, cg19943221, cg19904783, cg01139925	-0.188917
PKNOX2	4.70611e-09	2.76097e-06	0.761461	-0.639945	-1.83831	107	cg10928038, cg25209030, cg02407325, cg12911763, cg19657779, cg15205743, cg14129729, cg00898880, cg02633953, cg13942538, cg04727207, cg08276815, cg14678188, cg04700773, cg22878091, cg04164023, cg17019069, cg03252786, cg17172750, cg04233813, cg08520005, cg20997661, cg08344485, cg01986807, cg03774275, cg02331196, cg08122472, cg07747661, cg20608935, cg25367332, cg15269516, cg15727708, cg01243773, cg2…	0.106058
SLC16A7	6.58291e-09	3.7517e-06	0.761461	0.813032	2.68425	22	cg11871280, cg14029881, cg20916261, cg24717751, cg03130877, cg17089486, cg17815594, cg26879023, cg13860696, cg06140250, cg26353859, cg00178984, cg26561973, cg23344221, cg21827013	-0.0984524
HOXC6	9.27818e-09	5.14088e-06	0.74774	0.624403	2.48689	56	cg06714180, cg22378817, cg04576672, cg22198132, cg11941633, cg07461977, cg27441225, cg03892356, cg25122233, cg00567703, cg26019295, cg02491017, cg22621272, cg18040878, cg00243574, cg15817960, cg07779605, cg12232783, cg19164987, cg04704531, cg15660418, cg16937769, cg04105511, cg02491692, cg19892287, cg09753606	-0.07225
SNORD116-20	9.91652e-09	5.25634e-06	0.74774	0.993271	2.05895	5	cg10345499, cg18988751, cg04099436, cg00476675, cg00308697	-0.309861
GLS2	1.00136e-08	5.25634e-06	0.74774	0.909294	2.67108	14	cg04830098, cg14477123, cg08809418, cg20877313, cg18250344, cg12191293, cg02009256, cg14679587	-0.187183
GRM2	1.35735e-08	6.78533e-06	0.74774	0.766924	2.68974	28	cg00303541, cg04453050, cg12934382, cg26079664, cg00664406, cg21899500, cg10692302, cg20984065, cg25423647, cg25693132, cg21213853, cg26369050	-0.108279
NTSR1	1.36067e-08	6.78533e-06	0.74774	0.914179	2.54094	12	cg11877251, cg03567830, cg09893588, cg01539036, cg08678514, cg05295038, cg00065764, cg02658437, cg05990716	-0.110392
BCAR1	1.40212e-08	6.8215e-06	0.74774	-0.689328	-1.91668	70	cg04168235, cg16502726, cg02490847, cg03451204, cg01262865, cg22837325, cg04339240, cg13515047, cg15317982, cg00908828, cg05389731, cg24852546, cg08774694, cg19094438, cg04154142, cg11857283, cg20591307, cg20041967, cg16816806, cg04713634, cg19455016, cg27523074, cg21994774, cg02614525, cg25622325, cg24155383, cg27098574, cg05229802, cg14147394, cg25168273, cg23902150, cg17245614	0.071927
HOXB8	1.59041e-08	7.55331e-06	0.733762	0.878493	2.6453	15	cg05999049, cg06602723, cg25928579, cg07026794, cg03107393, cg25116388, cg27294582, cg08151857, cg18196119, cg15539420, cg10505324, cg06760710	-0.122403
GJB5	1.72702e-08	8.01136e-06	0.733762	-0.94763	-2.00267	11	cg08612871, cg25373430, cg27632959, cg01333788, cg25732104, cg07014349, cg00619807	0.275074
UBXN10	1.7767e-08	8.01246e-06	0.733762	0.812115	2.55346	20	cg25826297, cg08862735, cg24685601, cg06911113, cg03167763, cg14575648, cg25227846, cg19696441, cg24479524, cg11651220, cg18722282, cg22805515, cg08455486	-0.12689
BRCA1	1.80759e-08	8.01246e-06	0.733762	-0.74395	-2.01291	48	cg18372208, cg16006004, cg15065591, cg26370022, cg11529738, cg25288140, cg19442659, cg26276233, cg19454999, cg05815247, cg06973652, cg27581762, cg10609677, cg06001716, cg24900425, cg25067162	0.142675
FKBP11	1.8775e-08	8.14143e-06	0.733762	0.810897	2.54962	20	cg22021756, cg05883907, cg01612057, cg23692087, cg13203223, cg19190217, cg05999245, cg23699916, cg13516755, cg15620146, cg21908259, cg11067907, cg20346388, cg22864266, cg03059112, cg11557857	-0.0598684
ZNF717	2.43151e-08	1.03194e-05	0.733762	-0.880611	-2.04022	18	cg27409478, cg02621032, cg09536694, cg10485774, cg16977510, cg25964040, cg26277102, cg04413089, cg17286435	0.190902
FGF12	2.94147e-08	1.22237e-05	0.733762	0.757834	2.65785	28	cg09593781, cg18780257, cg19507527, cg06804312, cg04988476, cg15104158, cg15543551, cg02992632, cg04346397, cg15048660, cg16366473, cg23207710, cg16209795, cg04003850, cg02403395, cg07127762, cg22069098, cg08002883, cg03401266, cg00386551, cg01257828, cg09725157	-0.0979366
CA7	3.7229e-08	1.51552e-05	0.719513	0.802414	2.52295	20	cg00182273, cg10394757, cg05440435, cg00560547, cg06438797, cg06998210, cg07095264, cg06524479, cg10352418, cg12938978, cg16303453, cg07497911, cg03469521, cg25231437, cg10373196, cg01532206, cg05552717	-0.128224
CACNB2	4.01546e-08	1.60193e-05	0.719513	-0.735369	-1.98969	48	cg15720089, cg22269608, cg25091573, cg21191915, cg13168565, cg26576398, cg24422029, cg02159174, cg02635932, cg20940700, cg11372135, cg07731871, cg26803268, cg14094927, cg05719612, cg18959207, cg05250163, cg05205813	0.11522
SNORD116-4	4.7286e-08	1.84944e-05	0.719513	0.990876	2.05399	5	cg16601489, cg18900832, cg07048159, cg11063170, cg05040724	-0.282343
HIST1H3G	6.06365e-08	2.32599e-05	0.704976	0.843505	2.61311	19	cg02481934, cg23944005, cg24955592, cg02909790, cg21209113, cg04271801, cg23233200, cg00036011, cg26674751, cg01563704, cg04704193, cg11731890, cg23229820, cg21281951, cg14273822, cg23282585, cg14696535	-0.188319
STEAP4	6.20767e-08	2.33631e-05	0.704976	0.851821	2.64884	17	cg03854650, cg21227610, cg11271605, cg12833207, cg00564163, cg25783579, cg24945346, cg19430577	-0.162204
HIST1H2BE	6.64408e-08	2.45425e-05	0.704976	0.906781	2.59812	13	cg07997936, cg22942804, cg21146268, cg22036966, cg26191923, cg01665823, cg06616678, cg12169977, cg12018485, cg12392684, cg26256916, cg25329267	-0.0987609
NRIP2	7.21111e-08	2.61527e-05	0.704976	0.937977	2.4484	10	cg02852959, cg05194726, cg00922748, cg03126946, cg00830029, cg10231675, cg06997549, cg01461254	-0.224091
RCAN1	7.62159e-08	2.71478e-05	0.704976	-0.681471	-1.88672	66	cg15709587, cg21301258, cg05572507, cg03708250, cg20710013, cg23093164, cg14943847, cg22807026, cg13528349, cg16203983, cg08975523, cg05156137, cg05056497, cg17697004, cg23997074, cg18018129, cg02280643, cg16444542, cg04903196, cg26887740, cg22366901, cg02141472, cg11980866, cg08932388, cg09708275	0.0972702
PDZRN3	8.38784e-08	2.9353e-05	0.704976	0.60114	2.3875	50	cg12186261, cg07268684, cg01296160, cg10526031, cg01318506, cg16375215, cg24202605, cg02646092, cg16875202, cg05398784, cg00063223, cg15496998, cg09497523, cg23015944, cg12131160, cg07319806, cg22608019, cg20097645, cg05502701	-0.0728797
TM4SF1-AS1	9.53822e-08	3.28033e-05	0.704976	0.980094	2.14942	6	cg26306106, cg10725542, cg17314034, cg23379566, cg14026546, cg26584465	-0.363675
OR13A1	1.08824e-07	3.67916e-05	0.704976	0.924157	2.5217	11	cg24775076, cg05877590, cg21636547, cg09707882, cg16348164, cg01167924, cg17059136, cg24246164, cg07389810	-0.125982
ABAT	1.17934e-07	3.92071e-05	0.704976	0.59532	2.36438	50	cg07439546, cg03500056, cg06640553, cg08549495, cg26915924, cg26058226, cg25651593, cg05372963, cg17316475, cg06604249, cg00231389, cg03389720, cg17395119, cg16586594, cg01370440, cg04332619, cg07431888, cg00220102, cg06619047	-0.0297298
CSGALNACT1	1.25196e-07	4.09391e-05	0.690132	-0.67953	-1.878	64	cg13996193, cg16525728, cg03577212, cg19895047, cg06839496, cg05026214, cg26286961, cg07608053, cg03649589, cg15379858, cg11155735, cg15630974, cg18325192, cg01303706, cg03072133, cg14854503, cg04066265, cg25879477, cg10040541, cg02854313, cg17509561, cg17190363, cg13449368, cg08401557, cg15652744, cg23904224, cg01752856, cg23597834, cg06784232, cg14722693, cg24280945, cg22589974, cg08002991, cg0…	0.191428
GNASAS	1.38242e-07	4.44759e-05	0.690132	0.651345	2.54013	43	cg26496204, cg18935491, cg01715551, cg15160445, cg26102503, cg14482474, cg22989942, cg19592829, cg04677683, cg18224653, cg17841572, cg14176797, cg08166863, cg25229306, cg06693667, cg23249369, cg09123158, cg25326570, cg24203465, cg24617313, cg11285807, cg05309239, cg21938532, cg14309385, cg12573482, cg04457481, cg19140375, cg22860367, cg03010274, cg06200857, cg12321149, cg07947033	-0.0575309
HIST1H2BI	1.64063e-07	5.19455e-05	0.690132	0.754391	2.51226	24	cg21209113, cg04271801, cg23233200, cg00036011, cg26674751, cg01563704, cg04704193, cg11731890, cg23229820, cg21281951, cg14273822, cg23282585, cg14696535, cg11459603, cg14064694, cg18465515, cg19851715, cg02192855, cg03758514, cg03209557, cg03964941, cg21610164	-0.131041
SEC31B	1.90361e-07	5.93301e-05	0.690132	0.83087	2.57397	19	cg00730561, cg20831708, cg23725321, cg26458072, cg26381313, cg04835284, cg24467927, cg04611437, cg26705561, cg01072942, cg03415883, cg02752765, cg15542342	-0.118649
SNORD116-12	2.11011e-07	6.47544e-05	0.690132	0.937257	2.35198	9	cg22978831, cg08580672, cg01620672, cg04524239, cg17742273, cg08661338, cg14552404	-0.199859
PSIMCT-1	2.3261e-07	7.03012e-05	0.690132	0.964232	2.18239	7	cg02146091, cg17840843, cg24607140, cg25645178, cg15815607, cg25359645	-0.0941282
TREX1	2.55013e-07	7.59215e-05	0.674963	-0.851995	-1.99871	19	cg17631451, cg27340749, cg26029997, cg16786166, cg08477641, cg06350837, cg09692335, cg21788755, cg19091784	0.26898
ZNF300	3.11434e-07	9.13554e-05	0.674963	-0.881005	-2.00288	17	cg19014419, cg18237551, cg15604132, cg04032578, cg21521779, cg26486466, cg03609614, cg14974262, cg11291313, cg12777992	0.149085
EDNRB	3.18915e-07	9.21941e-05	0.674963	-0.689864	-1.88792	57	cg24942919, cg12602112, cg07974719, cg11074192, cg13434989, cg19742055, cg04390523, cg23316360, cg22310279, cg12120741, cg07035515, cg10764762, cg10042288, cg12847373, cg12935136, cg19759502, cg13818654, cg08983760, cg08321129, cg16571983, cg19650157, cg21364111, cg12983394, cg15836660, cg24236409, cg26022015, cg13432560, cg10792120, cg18032190, cg23702615, cg15699226, cg22541679, cg10016380, cg2…	0.17191
CDH11	3.39485e-07	9.67388e-05	0.674963	0.707884	2.52266	31	cg01021552, cg09108073, cg09631415, cg02352722, cg00094303, cg01162378, cg02973961, cg07185854, cg12074857, cg01602001, cg07976976, cg04977618, cg03943568, cg03802982, cg10065825, cg10015051, cg16525066, cg18056414, cg12660963, cg01084990	-0.114452
IRF7	3.56826e-07	0.000100248	0.674963	0.81814	2.52175	18	cg13145591, cg15780465, cg09396517, cg13406746, cg22559350, cg07652350, cg24064264, cg05460606, cg13378284, cg06770435, cg16541031, cg18956798, cg18131537, cg18971819, cg09703963	-0.258488
ANKRD6	3.98647e-07	0.000110442	0.674963	0.588022	2.35696	52	cg12737015, cg00077665, cg25002371, cg02680733, cg27165600, cg16781755, cg02865240, cg02615520, cg05384277, cg09787909, cg25738497, cg12556907, cg16304097, cg26504263, cg25473467, cg13281026, cg23607667, cg13645178, cg03427461, cg21678787, cg19837696, cg08353308, cg25214347, cg25424310, cg15794363, cg01089223, cg05200653, cg26978611, cg04512899	-0.0623739
NWD1	4.28707e-07	0.000117143	0.674963	0.816016	2.5152	18	cg21035374, cg20398091, cg15845821, cg13208063, cg19344626, cg19784428, cg10786033, cg20249566, cg01649837, cg05350983, cg08260395	-0.113426
KALRN	4.69129e-07	0.000126455	0.674963	0.748769	2.50272	25	cg25184248, cg16278716, cg12144803, cg10430690, cg13151664, cg05121182, cg24829557, cg19928195, cg24323597, cg27617244, cg13308143	-0.103488
RAG1	4.75654e-07	0.000126505	0.674963	0.929436	2.33235	9	cg07665575, cg11494699, cg18422371, cg06288355, cg11380669, cg16739709, cg02403899	-0.178484
GCC1	5.02407e-07	0.000131862	0.659444	0.873246	2.42717	12	cg23081781, cg10788694, cg02945056, cg08586737, cg16625844, cg01837303	-0.136998
HIST1H4L	5.41061e-07	0.000140163	0.659444	0.838997	2.52637	15	cg16138458, cg11992375, cg25485294, cg20899581, cg06005695, cg06323023, cg17651821, cg07991112, cg12408601, cg25845597, cg05990544, cg20041567, cg25479916, cg17446896	-0.190598
OR8B4	6.01679e-07	0.000153868	0.659444	-0.961358	-1.90216	8	cg24174996, cg20151365, cg24653728, cg14887116, cg07387657, cg11874185, cg25729432, cg08510483	0.136246
HIST1H3I	6.24048e-07	0.000155735	0.659444	0.760544	2.39131	20	cg16138458, cg11992375, cg25485294, cg01310019, cg20899581, cg06005695, cg06323023, cg07991112, cg25845597, cg05990544, cg20041567, cg25479916, cg04796181, cg12181621, cg05511483, cg08782481	-0.125763
PPP2R2B	6.24593e-07	0.000155735	0.659444	-0.671057	-1.84137	61	cg02760293, cg13971892, cg04583285, cg18087718, cg03949650, cg09528265, cg23020945, cg25149751, cg14693112, cg03851984, cg01112778, cg25021259, cg08774231, cg07535296, cg11826826, cg19335130, cg17876325, cg03693911, cg04337096, cg13983063, cg15927927, cg13071438, cg02996045, cg00469922, cg03225002, cg17342759, cg03264751, cg15390518, cg17623299, cg21938261, cg18980440	0.112768
HIST1H3C	6.5053e-07	0.000160199	0.659444	0.880544	2.52295	13	cg21250296, cg15387132, cg02221866, cg02677388, cg07701237, cg13459798, cg07636178, cg17432453, cg10199913, cg25438963, cg26042169, cg26426142, cg11503599	-0.172121
KAT2A	7.25454e-07	0.000176471	0.659444	-0.874468	-1.9497	15	cg00582337, cg08880849, cg01501896, cg26934993, cg07168142, cg16208084, cg26916966, cg06545335	0.277398
ENPP2	7.84299e-07	0.000188487	0.659444	0.945915	2.23298	8	cg06193397, cg06998282, cg14409958, cg02534163, cg02156680, cg04452959, cg16803270	-0.222646
CACNA2D3	1.0039e-06	0.000238391	0.643552	0.955296	2.16216	7	cg16788803, cg18143243, cg12609243, cg10137084, cg20982412, cg15577178, cg07449069	-0.273626
CCDC85B	1.02066e-06	0.000239518	0.643552	0.835886	2.57007	16	cg22360649, cg03168587, cg16073427, cg05339305, cg22019290, cg04024572, cg27334311, cg06229167, cg22247037, cg12930602	-0.0600097
CLSTN1	1.07102e-06	0.000248413	0.643552	0.802056	2.47217	18	cg27399414, cg26985289, cg24044762, cg23616100, cg01800926, cg24551579, cg19858017, cg09478648, cg00123104, cg08845510	-0.206016
CACNA1E	1.17313e-06	0.000267751	0.643552	0.900823	2.45803	11	cg21963643, cg13948585, cg02974928, cg15742412, cg04902729, cg21790369, cg23241456	-0.124267
HOXA10	1.18677e-06	0.000267751	0.643552	0.736198	2.4174	23	cg05517976, cg05139500, cg01078824, cg12719001, cg09411999, cg18796277, cg13354034, cg27164642, cg08932985, cg05092861, cg14188840, cg18243072, cg14649140, cg05210501	-0.136749
C2orf39	1.19466e-06	0.000267751	0.643552	0.900625	2.45749	11	cg10883621, cg11525280, cg04726446, cg02583525, cg14013195, cg13414212, cg20140363, cg14273450, cg01734112, cg15138396, cg12476443	-0.149818
LOXL1	1.23986e-06	0.000274793	0.643552	0.832654	2.56013	16	cg14435807, cg19257102, cg03682712, cg04436755, cg06283368, cg20652404, cg12594244, cg00028013, cg04604773, cg24168641, cg22590761	-0.0681814
PRICKLE2	1.29763e-06	0.000284438	0.643552	0.734515	2.45508	25	cg23047271, cg00725333, cg15928808, cg17123610, cg22801134, cg10726931, cg16494848, cg08042918, cg20525037, cg25992258, cg06349851, cg12821367	-0.10294
LINGO2	1.3245e-06	0.000287172	0.643552	0.684465	2.4392	31	cg05749700, cg07529302, cg05775586, cg21451841, cg04761051, cg24537315, cg01823699, cg09482935, cg07241951, cg04847826, cg21429410, cg03011514, cg01632077, cg14003886	-0.0667324
TM4SF1	1.43116e-06	0.000306961	0.643552	0.91189	2.3803	10	cg08124030, cg17314034, cg06800962, cg16810293, cg23246821, cg14026546	-0.12976
ASCL2	1.50998e-06	0.000320422	0.643552	0.615039	2.39855	43	cg11644479, cg20392764, cg11772171, cg13930892, cg03874471, cg21365566, cg19459876, cg06263495, cg15790820, cg07333715, cg14308479, cg27252164, cg02964724, cg06272038, cg21063716, cg19284039, cg05309948, cg13762320, cg01156550, cg06623151, cg10988368, cg06347739, cg07525299, cg10290276, cg12499235, cg20912770, cg10526374, cg09894698, cg13330341	-0.149015
EOMES	1.53051e-06	0.000321359	0.643552	0.812036	2.52512	17	cg01176458, cg15308664, cg14188354, cg02797548, cg11818703, cg02839268, cg12858460, cg14557534, cg13830203, cg07055504	-0.145124
SFMBT1	1.63274e-06	0.000339253	0.643552	-0.735862	-1.89951	36	cg13612365, cg22049472, cg15950216, cg14017966, cg07884673, cg12962167, cg24775474, cg05229308, cg09977701, cg16920614, cg08611995, cg15956490, cg26401492, cg03891126, cg24616795, cg04503182, cg26850469, cg22581676, cg27565382	0.149926
TSPAN32	1.79443e-06	0.000369005	0.643552	0.686316	2.40292	29	cg26598899, cg15924868, cg00502099, cg05572370, cg23929682, cg19766471, cg04026926, cg02537342, cg00833795, cg14510967, cg07489413, cg13592872, cg00041575, cg05403469, cg11525052, cg05509777	-0.0367092
CRYBB1	1.94544e-06	0.000395976	0.627257	0.937642	2.21345	8	cg17182184, cg00152646, cg02455383, cg16986553, cg01851928, cg04541607	-0.11409
SLC22A23	1.97544e-06	0.000398021	0.627257	-0.739196	-1.89837	35	cg05976327, cg18263819, cg09352336, cg26298273, cg13415859, cg10047386, cg10489702, cg01445151, cg11696975, cg00476032, cg21012000, cg06668837, cg22946082, cg10992481, cg02040590	0.0915558
TNNI2	2.00981e-06	0.000400896	0.627257	-0.868898	-1.90876	14	cg05073818, cg15662902, cg26072173, cg25830305, cg14672680, cg25161474, cg18386828, cg22327778, cg04043957, cg20660011	0.137003
B4GALNT4	2.10228e-06	0.000415189	0.627257	0.70549	2.34941	24	cg12811157, cg25020933, cg10828456, cg15762098, cg17682432, cg24194132, cg10453390, cg15971656, cg18916019, cg25868831, cg10726517	-0.0682964
B3GALT4	2.24146e-06	0.000438338	0.627257	-0.670083	-1.82876	53	cg11772919, cg04263436, cg19241689, cg10633838, cg19664267, cg03108070, cg23950233, cg03702686, cg03189210, cg17416730, cg13365340, cg24605046, cg11626629, cg27147350, cg22878489, cg16396284, cg22322679, cg15543281, cg04262471, cg06753439, cg03721978, cg16580935, cg06362282, cg26270195, cg14023774, cg17103217, cg16226644, cg21618521, cg26055446, cg09349343, cg09730719, cg26912426, cg18729787, cg2…	0.0810246
PCDH20	2.8217e-06	0.000546451	0.627257	-0.848551	-1.91765	16	cg02246190, cg15182360, cg12525584, cg22936975, cg04498214, cg00245538, cg01836044, cg17903776, cg01273351, cg05034702, cg15839219, cg12721730	0.156088
RASGRP2	3.19801e-06	0.000612213	0.627257	0.716643	2.35319	23	cg26584528, cg18492647, cg06409432, cg14170423, cg08378782, cg14958310, cg21957174, cg00598414, cg13412106, cg03513962, cg26304038, cg05375230, cg02959637, cg23057706, cg06001777, cg25836271	-0.138138
HOXA11	3.25264e-06	0.000612213	0.627257	0.639213	2.31933	34	cg04340874, cg09661370, cg07116997, cg18978493, cg10657141, cg12810084, cg24988255, cg16608407, cg17466857, cg01729491, cg16038003, cg10767141, cg09495769, cg04822748, cg15916646, cg25901381, cg00705992, cg19580241, cg15760840, cg08479590, cg00608008, cg01326836, cg24446586, cg24932686	-0.20164
ODF3B	3.25998e-06	0.000612213	0.627257	0.900677	2.35103	10	cg26438682, cg05719032, cg11224765, cg19188021, cg26501714, cg16626435, cg23221113, cg16644494	-0.158425
FAM3D	3.28404e-06	0.000612213	0.627257	-0.91915	-1.90305	10	cg24121168, cg02658330, cg26334888, cg02194211, cg12118379, cg21770617	0.381937
MGC26647	3.42764e-06	0.000627233	0.627257	0.931993	2.20012	8	cg19682786, cg05079191, cg00729133, cg13354414, cg22946147, cg15325154, cg24975898	-0.336433
SNORD116-21	3.45405e-06	0.000627233	0.627257	0.976993	2.02521	5	cg15895329, cg18189263, cg26520399, cg26702921, cg07866612	-0.262624
RERG	3.45895e-06	0.000627233	0.627257	0.816931	2.51179	16	cg12376584, cg04391637, cg01744047, cg01145131, cg25283609, cg24979348, cg16173736, cg12642725, cg12304599, cg03028472	-0.0655832
ANKRD11	3.49451e-06	0.000627973	0.627257	-0.525785	-1.55488	204	cg07619583, cg02670718, cg19844718, cg00104303, cg09300089, cg16623734, cg01619533, cg05665651, cg00232731, cg05900234, cg05712873, cg00770754, cg20023310, cg27206321, cg27660627, cg06567829, cg14981961, cg06669446, cg03163759, cg02917156, cg06365976, cg01167578, cg26826216, cg25974881, cg00345343, cg06778024, cg05869739, cg05507697, cg00675737, cg05944840, cg00623000, cg16765487, cg02749356, cg0…	0.0678813
RARB	3.61977e-06	0.000644302	0.627257	0.541871	2.1521	50	cg03428864, cg12479047, cg19003815, cg18094781, cg03481274, cg15809488, cg02499249, cg00371702, cg00758229, cg10712623, cg26786980, cg16927871, cg06720425, cg23518541	0.0481441
RSPH9	3.64998e-06	0.000644302	0.627257	0.930855	2.19743	8	cg17536595, cg11034626, cg20582800, cg05547260, cg01344171	-0.0934903
TIAM2	3.78269e-06	0.000661871	0.627257	0.635577	2.30614	34	cg11006283, cg04619137, cg09364590, cg25040437, cg04228709, cg21707172, cg09837169, cg14845086, cg07954172, cg22218588, cg17677254, cg25142749, cg20925955, cg06953017, cg09420214, cg02725570, cg16333846, cg13591386, cg02202664	-0.0458997
JMJD8	3.85656e-06	0.000668929	0.610527	0.898011	2.34407	10	cg26750188, cg08398290, cg06191810, cg02851105, cg03899598, cg14816496, cg27647292, cg13372290, cg06646636, cg05787952	-0.243414
LINC01227	4.0913e-06	0.000695565	0.610527	0.906165	2.27396	9	cg11714327, cg15562617, cg09785374, cg04277040, cg20630344, cg06083349, cg20481941, cg13778025	-0.141778
TNXB	4.09795e-06	0.000695565	0.610527	0.462731	2.1223	81	cg03543593, cg06292891, cg25067686, cg20477776, cg01178040, cg27359264, cg22501666, cg05619785, cg13654183, cg05956076, cg10736208, cg13823701, cg14238986, cg02976009, cg15773251, cg00188055, cg14620908, cg15657588, cg03644587, cg00979704, cg26537323, cg19647111, cg11431261, cg17806757, cg14630933, cg16478197, cg17832639, cg07400294, cg05045332, cg20161227, cg16735938, cg19935845, cg12743359	-0.0239979
TRIP6	4.12467e-06	0.000695565	0.610527	0.847834	2.35654	12	cg26305174, cg24190430, cg03568858, cg01008256, cg12507655, cg18547866, cg16555537, cg12967723, cg04742719	-0.253912
ESR2	4.14961e-06	0.000695565	0.610527	0.60751	2.31313	40	cg19675664, cg11059483, cg01015652, cg18730515, cg16792632, cg21434113, cg20793562, cg02306513, cg01845091, cg07355632	-0.0295318
RALYL	4.21741e-06	0.000701039	0.610527	0.666721	2.32973	30	cg14153637, cg00431317, cg17822502, cg23777958, cg21163701, cg05716166, cg21671806, cg23649708, cg00266009, cg25757598, cg26669044, cg08327106, cg19688250, cg12642333, cg16020747, cg22403811, cg01538821, cg04842146, cg26408426, cg09757712, cg06955749, cg00034076, cg11234361, cg16769791	-0.140656
ZNF610	4.39785e-06	0.000724991	0.610527	-0.778431	-1.90559	25	cg07703337, cg15604158, cg11628574, cg17700915, cg15062535, cg00844600, cg25215771, cg13369291, cg04162885, cg00745399, cg17271561, cg09383947, cg22394156, cg20518430	0.143128
TIMP3	4.65782e-06	0.000761554	0.610527	0.778867	2.41287	19	cg24080529, cg07641497, cg18198755, cg15004938, cg22687380, cg27221424, cg12498887, cg14456116	-0.0981934
NCOA4	4.72663e-06	0.000766521	0.610527	-0.728252	-1.87027	35	cg16814786, cg00302587, cg12929208, cg01315067, cg25308531, cg06098215, cg13859860, cg22541962, cg23359810, cg05926904, cg01330312, cg22566058	0.0846176
SNORD116-6	4.96375e-06	0.000798483	0.610527	0.942879	2.13406	7	cg06474427, cg13174838, cg25161465, cg02211382, cg04712730, cg01883744, cg09370277	-0.252823
KIAA0802	5.1936e-06	0.000823356	0.610527	0.957395	2.09964	6	cg27498545, cg19522644, cg26200598, cg07955887	-0.127042
SMAD7	5.20093e-06	0.000823356	0.610527	0.720311	2.2648	20	cg14918877, cg14751914, cg12464192, cg20474688, cg02202111, cg12651664, cg25248124, cg11023721	-0.0410698
TARBP2	5.64636e-06	0.000884356	0.610527	0.707248	2.32234	23	cg17218935, cg10530362, cg04441458, cg13065262, cg06006168, cg22842524, cg18215445, cg01833398, cg20804957, cg02511796, cg22559639, cg26998267, cg27401583, cg03660326, cg12372788, cg00910333, cg16615518, cg04660357, cg14903309	-0.058102
NGF	5.70182e-06	0.000884356	0.610527	-0.764469	-1.88379	27	cg09678315, cg02987481, cg21420366, cg03962691, cg08781532, cg25067242, cg24509673, cg13845149, cg09008705, cg00934017, cg27635069, cg04237618, cg22354782, cg17750109, cg22607409, cg27291710, cg12647496, cg23653704, cg12887131, cg00967809, cg21184174, cg03524264, cg04245104	0.204893
ANK1	5.71925e-06	0.000884356	0.610527	0.671772	2.25729	26	cg13432087, cg08881214, cg25043378, cg17274126, cg12003463, cg23241016, cg11479568, cg01678292, cg12439423, cg17753169, cg04153489, cg09232650	-0.0609804
FAM183A	6.18323e-06	0.000941899	0.610527	0.84141	2.33868	12	cg11613578, cg20991612, cg05125578, cg22608128, cg15961211, cg15997906, cg12059147, cg04900427	-0.0853049
CCNY	6.18583e-06	0.000941899	0.610527	-0.594984	-1.7038	97	cg10815770, cg22983119, cg12955664, cg13249996, cg02283126, cg24076597, cg11039729, cg11411220, cg16151503, cg12391815, cg19997922, cg06181433, cg20418498, cg22527230, cg17262810, cg19241465, cg10819163, cg09027861, cg19677952, cg04922063, cg02950701, cg19384681, cg24627933, cg17576688, cg06420074, cg23937913, cg00869330, cg06397711, cg13821749, cg00573352, cg09374175, cg02317438, cg13457238, cg1…	0.0695126
CTBP2	6.24312e-06	0.00094342	0.610527	-0.566278	-1.63716	124	cg23707540, cg00499954, cg03576555, cg16174644, cg01182728, cg02727811, cg25961397, cg04888235, cg21373263, cg05138702, cg02631583, cg05080132, cg00753287, cg15438130, cg09732778, cg05749728, cg00152126, cg01008023, cg02900757, cg10296292, cg05499031, cg04493700, cg08515044, cg06332304, cg16154313, cg05639705, cg00317852, cg13433263, cg17747450, cg20256567, cg22769890, cg09045849, cg08734124, cg0…	0.0539733
SNORD116-22	6.71628e-06	0.00100729	0.610527	0.939966	2.12746	7	cg14481604, cg15895329, cg18189263, cg09187760, cg16150571, cg18909847, cg05585263	-0.246182
PCDHGA7	7.33191e-06	0.00109142	0.610527	-0.81256	-1.9062	19	cg22861116, cg16505764, cg04160343, cg11059720, cg18164784, cg06541208, cg15732498, cg21908557, cg20320609, cg05516386, cg02722596, cg27665767, cg04806292, cg12459904	0.203277
LIFR	7.38964e-06	0.00109186	0.610527	-0.725686	-1.84941	33	cg05912079, cg18848688, cg26083537, cg18713564, cg04898289, cg01796228, cg15386377, cg00003911, cg26690648, cg01369082, cg10959950, cg09344607, cg12602374, cg03135982, cg18113151	0.139528
HSPA1A	7.59216e-06	0.00111354	0.610527	0.623247	2.28137	35	cg15174834, cg18466674, cg26616261, cg11485463, cg21122656, cg19677203, cg13024590, cg22847691, cg18846140, cg22715094, cg24888257, cg10598353, cg00929855, cg18315695, cg09085842, cg07310538, cg02897359, cg12883479, cg15185479, cg13413286, cg02704535, cg01639032, cg13838634	-0.0176957
LRFN4	7.77186e-06	0.00113157	0.593325	0.795995	2.39688	15	cg18986090, cg14393462, cg11862081, cg15320059, cg01667185, cg05111110, cg26870803	-0.0953666
TSC22D3	7.871e-06	0.0011377	0.593325	-0.74642	-1.88448	30	cg01802138, cg19854896, cg27311392, cg11907074, cg23264750, cg07251282, cg24318558, cg23660678, cg22823009, cg20085561, cg00404599, cg21902627, cg09724624, cg01828434, cg07473550, cg07464524	0.237882
HSPB9	8.03184e-06	0.00115108	0.593325	-0.843781	-1.88128	15	cg00582337, cg08880849, cg01501896, cg26934993, cg07168142, cg16208084, cg26916966, cg06545335	0.280137
IKBKG	8.079e-06	0.00115108	0.593325	-0.722359	-1.87904	38	cg08422514, cg20450662, cg05287266, cg02742139, cg25479128, cg14397289, cg08560117, cg09313435, cg13550079, cg16008821, cg15535487, cg06554760, cg03818545, cg09440563, cg23680829, cg26279840, cg07215528, cg08417382, cg12536534, cg13014982, cg18780751, cg25785367	0.0993896
OR52W1	8.15818e-06	0.00115412	0.593325	0.920663	2.17337	8	cg16209873, cg22223959, cg12248883, cg22872882, cg08050940, cg02494584, cg21326353	-0.177192
C16orf86	8.32697e-06	0.0011697	0.593325	0.848319	2.43062	13	cg06637893, cg03675884, cg11296880, cg20444098, cg03980541, cg22424366, cg25544729, cg10578265	-0.0751607
TMEM22	9.09607e-06	0.00126881	0.593325	0.767673	2.37819	19	cg17883067, cg22304507, cg13383019, cg15507776, cg25964728, cg25836094, cg18740893, cg13621410, cg15184386, cg02672493, cg15739717	-0.122087
ASB4	9.72619e-06	0.0013246	0.593325	0.882593	2.30383	10	cg26847490, cg02395581, cg06784129, cg20040691, cg11554605, cg21787063, cg19100779, cg25692621, cg14557807	-0.0714121
RND1	9.72619e-06	0.0013246	0.593325	0.882269	2.30298	10	cg16861318, cg06791473, cg26249877, cg27241190, cg26123920, cg12045531, cg22514963	-0.356497
PRKAG2	9.75312e-06	0.0013246	0.593325	0.461141	2.01091	75	cg17814717, cg18892778, cg01949584, cg16373141, cg12736613, cg22615330, cg23185029, cg20269607, cg17192599, cg00294620, cg12889538, cg15678508, cg13588073, cg00013759, cg20716058, cg21247398, cg12356730, cg15769735, cg10268249, cg25579477, cg20972917, cg01423695, cg17359198, cg01108370, cg14100005, cg04779726, cg00241074, cg02696607, cg13066846, cg08897188, cg26482626	-0.0339849
HAGHL	9.77932e-06	0.0013246	0.593325	0.707743	2.3066	21	cg04050728, cg01680844, cg16899442, cg22781074, cg19208810, cg15671771, cg06460013, cg16057243, cg11056497, cg22818931, cg16443148, cg07516976	-0.0641363
MIR200B	9.82806e-06	0.0013246	0.593325	0.953308	2.09068	6	cg07123481, cg01537494, cg11203990, cg02825344, cg02331673	-0.0729214
CCDC39	1.02364e-05	0.0013669	0.593325	-0.865607	-1.88081	13	cg11323192, cg19268498, cg00395262	0.119125
GOLGA8B	1.0279e-05	0.0013669	0.593325	-0.916875	-1.84667	9	cg09684485, cg02966722, cg01471153, cg02700714	0.217824
LIMK2	1.05719e-05	0.00139654	0.593325	-0.770907	-1.89815	26	cg09727543, cg05977840, cg20742981, cg14703589, cg15504662, cg00520380, cg08077975	0.0804976
C6	1.12724e-05	0.00147282	0.593325	0.873843	2.38441	11	cg08567101, cg20711983, cg06304812, cg16822992, cg24883742, cg08113056, cg14456663, cg22429100, cg12746703, cg12813192	-0.27448
GDNF-AS1	1.1297e-05	0.00147282	0.593325	-0.847894	-1.86262	14	cg12445993, cg01128430, cg05899310, cg21322247, cg07141080, cg00577510, cg18734446, cg02511974	0.183631
PLTP	1.13974e-05	0.00147626	0.593325	0.70586	2.33041	22	cg03088990, cg23611945, cg24182521, cg01085389, cg17152789, cg13949692, cg13140564, cg11331678, cg27280575, cg06768188, cg20105087, cg12892562, cg00210548, cg15439382	-0.102526
LAT2	1.1507e-05	0.00148084	0.593325	0.83022	2.30758	12	cg03000596, cg17613326, cg21258760, cg14467206, cg01318557, cg07701027	-0.138976
OR52B2	1.16594e-05	0.00149083	0.593325	0.951426	2.08655	6	cg20213166, cg21966764, cg16309319, cg20709280	-0.212679
PLAC1	1.20174e-05	0.00152682	0.593325	0.763745	2.36602	19	cg14723177, cg21793688, cg07157700, cg07370636, cg17073891, cg12770204, cg02643376, cg02831668, cg10425426, cg10061736, cg17702561, cg14778349, cg14674582, cg06078978, cg21402722	-0.0570404
FUZ	1.23823e-05	0.00156323	0.593325	0.823597	2.41935	14	cg14951453, cg10166205, cg07452097, cg23307385, cg11398523, cg23348158, cg21712019, cg04502524, cg19763319, cg10971790, cg01139412	-0.107344
CCDC80	1.26116e-05	0.00158216	0.593325	0.826128	2.29621	12	cg20272205, cg21307628, cg19593401, cg05963085, cg02954903, cg03180489, cg09274237	-0.0601068
CD33	1.28455e-05	0.00160143	0.593325	-0.958176	-1.77044	6	cg01425709, cg02400211, cg11581627, cg24809544, cg06861672, cg11122968	0.21781
TSPEAR	1.29625e-05	0.00160598	0.593325	-0.624643	-1.72939	66	cg03937214, cg01074780, cg13360722, cg06020846, cg16003712, cg11819766, cg27388560, cg09343889, cg15391934, cg25691772, cg00195372, cg06260507, cg18605642, cg27065627, cg05987443, cg14193566, cg05069044, cg16509088, cg08532397, cg19203884, cg16597157, cg19846887, cg04864107, cg25579037, cg02669357, cg10274637, cg05239799, cg10490337, cg25357756, cg02000117, cg04095109, cg16522932, cg19838136, cg1…	0.148834
SNORD116-15	1.34993e-05	0.00165297	0.593325	0.96727	2.00506	5	cg19183867, cg09838956, cg20618065, cg20385284, cg01339008	-0.298372
TRAF3IP3	1.35351e-05	0.00165297	0.593325	0.754703	2.32621	18	cg22916645, cg08655071, cg08972363, cg20694619, cg19099296, cg25448699, cg11705496, cg00450164, cg26395478, cg01000850, cg15353589, cg03195100	-0.0395673
ZNF302	1.35903e-05	0.00165297	0.593325	0.821866	2.41426	14	cg02991799, cg10181615, cg19508683, cg08336861, cg19850565, cg18564234, cg00785657, cg22685123, cg09106556	-0.125931
H19	1.41654e-05	0.00171247	0.593325	-0.707325	-1.82585	36	cg26469586, cg10154633, cg01895612, cg25281616, cg24409677, cg23476401, cg02657360, cg00237904, cg27300742, cg18454954, cg11753499, cg15886040, cg25821896	0.136807
FAM59A	1.44379e-05	0.0017349	0.593325	0.653324	2.29132	28	cg06972911, cg15065622, cg13596049, cg06910925, cg18968597, cg14177418, cg05503968, cg16458671, cg18086635, cg26427436, cg14385280, cg03812384, cg12692042, cg17880256, cg23914146	-0.048061
SSPO	1.47445e-05	0.00176112	0.593325	0.914772	2.15946	8	cg01776278, cg26685709, cg19351398, cg18755977, cg24873332, cg16902863, cg06640763, cg12243858	-0.162732
CCDC78	1.53168e-05	0.00180826	0.57561	0.697398	2.19276	20	cg04050728, cg01680844, cg16899442, cg22781074, cg19208810, cg13810511, cg16057243, cg11056497, cg22818931, cg16443148, cg07516976	-0.0631903
MAST4	1.53204e-05	0.00180826	0.57561	0.576716	2.2351	42	cg05088356, cg08274405, cg17760391, cg13695535, cg10629165, cg09728102, cg00480850, cg19217739, cg24464915, cg10185128, cg17606548	-0.0244603
ZNF423	1.61325e-05	0.00189291	0.57561	0.538762	2.14996	53	cg10699157, cg20119380, cg11948799, cg09950423, cg21902192, cg02238504, cg11724430, cg15209863, cg17475484, cg00279867, cg00879825, cg05319033, cg22775544, cg04792989, cg06679881, cg17600402, cg24042402, cg11358589, cg25528501, cg05063097, cg02846632	-0.0270995
TRIM71	1.63536e-05	0.00190764	0.57561	0.833917	2.38935	13	cg18310412, cg08145617, cg10677645	-0.081447
HIST1H2BB	1.6662e-05	0.00192526	0.57561	0.820129	2.27953	12	cg04800585, cg21250296, cg22478210, cg15387132, cg02221866, cg27635394, cg07701237, cg26426142, cg11503599, cg26028573	-0.138915
HRC	1.66978e-05	0.00192526	0.57561	0.913393	2.15621	8	cg14614266, cg01367324, cg10695490, cg23562228, cg22833618, cg21697944	-0.0846067
MIR921	1.71684e-05	0.00196815	0.57561	0.928569	2.10167	7	cg17323982, cg06928021, cg24428232, cg24554839, cg16746864, cg17940268	-0.0894134
LEUTX	1.84411e-05	0.00210197	0.57561	0.863405	2.35592	11	cg09780271, cg24592431, cg17750304, cg03281369, cg03734045, cg11910782, cg11713304	-0.091757
TUBA1A	1.88104e-05	0.00213188	0.57561	0.762896	2.37231	17	cg13156415, cg15156528, cg11427310, cg25914621, cg23558087, cg10061851	-0.0686669
B3GNT9	1.91436e-05	0.00214906	0.57561	0.862592	2.35371	11	cg02451853, cg02771381, cg24472320, cg02724047, cg05527491, cg20244056, cg06212637, cg08659394, cg20984188, cg26522057	-0.224518
NCKAP5	1.91775e-05	0.00214906	0.57561	0.641914	2.15696	26	cg07265871, cg13078706, cg02191986, cg25153505, cg16328548, cg24388039, cg13784769, cg03253615	-0.0780493
LCE5A	1.94055e-05	0.00216246	0.57561	0.909918	2.14801	8	cg24909939, cg27204614, cg24208317, cg24034105, cg05248781, cg18081216, cg25739591	-0.129832
C6orf142	1.98517e-05	0.0021999	0.57561	0.963979	1.99824	5	cg12664649, cg25511621, cg24180975, cg15046909	-0.103879
CTNND1	2.00582e-05	0.00221051	0.57561	-0.80355	-1.86168	18	cg16966909, cg06291428, cg26823112, cg03961112, cg14315948, cg14791317, cg20059675	0.118172
TFF3	2.05374e-05	0.00225087	0.57561	0.816889	2.27053	12	cg14283447, cg21970261, cg04250512, cg19452276, cg05098869, cg20488657, cg05671561, cg18392348	-0.0358983
HRASLS2	2.10552e-05	0.00229502	0.57561	-0.9693	-1.72625	5	cg00156194, cg05576904, cg03510310, cg19240569	0.260841
GRIN2D	2.20175e-05	0.00237322	0.57561	0.813932	2.26231	12	cg05173782, cg08746775, cg12965344, cg01565028, cg11953334, cg09248655	-0.0666072
TJP2	2.20528e-05	0.00237322	0.57561	-0.667107	-1.8111	49	cg14172428, cg20477011, cg12217804, cg14276120, cg07447910, cg05074215, cg14282632, cg15702772, cg11931826, cg19942994, cg08006708, cg00842351, cg06607140, cg25415285, cg14254767, cg12512875, cg12636460, cg02775489, cg13849419, cg25960366, cg09547024, cg06019792, cg13230680, cg17195771	0.0591707
MFSD7	2.21296e-05	0.00237322	0.57561	-0.828106	-1.84633	15	cg24693053, cg19183709, cg05238495, cg02096793, cg14876761, cg08417692	0.132973
IL2RB	2.27576e-05	0.00242752	0.57561	0.813184	2.26023	12	cg11558856, cg12335447, cg11619069, cg02238178, cg04995291, cg20862070, cg23733146	-0.0886907
OR4F15	2.49061e-05	0.00264257	0.57561	0.944904	2.07225	6	cg27134049, cg12455465, cg07695475, cg02326750, cg02915052	-0.201589
CDH4	2.64803e-05	0.00279472	0.57561	-0.589236	-1.67402	87	cg11230111, cg17036908, cg17379088, cg24166294, cg01229489, cg00942432, cg05856077, cg22679134, cg12206539, cg07347959, cg09238313, cg15534366, cg22079931, cg10171207, cg13786944, cg04335891, cg19921985, cg06244177, cg16100950, cg01848203, cg01370539, cg21077074, cg18092028, cg11478714, cg27639191, cg02090950, cg00118977, cg20573205, cg27639546, cg00331421, cg24711888, cg15101902, cg04614651, cg0…	0.0833042
LY6G6D	2.7852e-05	0.00292402	0.57561	0.863993	2.25528	10	cg10189661, cg08342194, cg09286468, cg13123009, cg19240857, cg16308538, cg02117884	-0.0561422
DLGAP2	2.85619e-05	0.00298285	0.57561	-0.637118	-1.74357	57	cg17664099, cg04007792, cg26321366, cg19404723, cg20705812, cg17822710, cg21851391, cg27185976, cg25265764, cg18803856, cg18427696, cg09052244, cg11217367, cg04058153, cg09308534, cg00579531, cg15082034, cg18629407, cg02192678, cg10702238, cg21127601, cg11013190, cg18496841, cg15186616, cg24890716, cg08038402, cg13725636, cg11254573, cg05809437, cg05951364, cg05789265, cg07012128, cg15938529, cg2…	0.187539
OPTN	2.91372e-05	0.00302447	0.57561	-0.741653	-1.84312	28	cg06091155, cg04241281, cg09097845, cg16993936, cg08245830, cg16907766, cg13665852, cg05889768, cg21032147	0.06249
SNORD116-10	2.93447e-05	0.00302447	0.57561	0.943542	2.06926	6	cg21447579, cg12069692, cg16177714, cg14172427, cg15032755, cg24991933	-0.221829
SIGLEC12	2.94153e-05	0.00302447	0.57561	-0.848666	-1.844	13	cg18986165, cg17872326, cg02957799, cg27086014, cg14953197, cg06460654, cg12530021, cg12013571, cg25969123, cg13981787, cg02695074, cg02381385	0.211058
DHX58	3.13828e-05	0.00321022	0.557332	-0.863686	-1.85151	12	cg27249422, cg07058109, cg01355282, cg10708793, cg21043572, cg01398856, cg16762195	0.146459
FBXO15	3.17587e-05	0.0032321	0.557332	0.682973	2.22588	21	cg17886488, cg10320000, cg16025200, cg00895070, cg03595406, cg24372565, cg20250274, cg03959733	-0.0400986
ZNF804B	3.38586e-05	0.00342832	0.557332	0.807198	2.24359	12	cg25736755, cg26984626, cg16172408, cg23219720, cg11378181, cg12745764	-0.0726435
IGSF1	3.44257e-05	0.00346813	0.557332	0.860721	2.24674	10	cg13349581, cg04882894, cg18452672, cg10743239, cg12162305, cg01010618, cg23694557, cg25888867	-0.109051
MIXL1	3.56524e-05	0.00356066	0.557332	0.84824	2.31454	11	cg26100711, cg11460359, cg22789900, cg19714913, cg09678193, cg18564989, cg26886972, cg24405179, cg25162270	-0.0931883
LRRC52	3.57012e-05	0.00356066	0.557332	0.875551	2.19713	9	cg18168448, cg15328271, cg20964423, cg03454607	-0.0918569
MIR200A	3.71403e-05	0.00366752	0.557332	0.918035	2.07783	7	cg01537494, cg11203990, cg02825344, cg02331673, cg13362546, cg25101291, cg21810793	-0.106682
MIR429	3.71403e-05	0.00366752	0.557332	0.918035	2.07783	7	cg23651812, cg06967105, cg26330479, cg13362546, cg25101291, cg16561256, cg21810793	-0.128
ARHGAP27	3.78033e-05	0.00369671	0.557332	-0.704639	-1.8012	34	cg10094238, cg07511859, cg14805839, cg27244773, cg01462946, cg11189268, cg11728061, cg27377279, cg02200722, cg17364429, cg22462702, cg05879523, cg07425597, cg19943578, cg14154330, cg23145686	0.104465
HIST1H2AL	3.78066e-05	0.00369671	0.557332	0.74953	2.33075	17	cg06484167, cg01171339, cg16051742, cg09032630, cg09043250, cg08540307, cg11796507, cg13617204	-0.0629438
LOC643923	3.81987e-05	0.00371683	0.557332	-0.832769	-1.82939	14	cg10653782, cg00488260, cg03725852, cg13935310, cg22355889, cg27512725, cg19320505	0.192624
NDC80	3.89882e-05	0.0037662	0.557332	0.680149	2.21667	21	cg16168723, cg26393983, cg13425515, cg14868726, cg05407825, cg27423261, cg26661543, cg16932672, cg21796667, cg06454226, cg07333223, cg18418962, cg17241550, cg16421612, cg02807146	-0.00498305
CC2D1A	3.90837e-05	0.0037662	0.557332	0.762188	2.29508	15	cg09479389, cg20324851, cg21517055, cg23925190, cg23282480, cg14269716	-0.085194
MPP1	3.94882e-05	0.00378688	0.557332	-0.781723	-1.84484	20	cg17607496, cg09056691, cg05423956, cg08786860, cg05587202, cg26218880, cg27292235, cg06762527	0.210052
CSK	3.98216e-05	0.00380058	0.557332	-0.723334	-1.8262	30	cg26290888, cg18141788, cg07923379, cg13578134, cg14466451, cg04394645, cg16613558, cg02566978, cg25055251, cg01735277, cg05984096, cg25999728, cg20668952, cg12592723, cg06586700	0.0786795
A2M	4.15231e-05	0.0039441	0.557332	-0.899739	-1.81216	9	cg07324869, cg00146928, cg18100935, cg00134295, cg15545700, cg20086047, cg12058490, cg10537824	0.205157
CYP3A4	4.30914e-05	0.00407367	0.557332	0.955108	1.97985	5	cg23326197, cg22821554, cg19046783, cg20572918	-0.126189
BHLHA15	4.52008e-05	0.00425292	0.557332	0.813206	2.33001	13	cg18213889, cg14446979, cg14975238, cg24418182, cg22042803, cg13918611, cg00625845, cg04421713, cg22884541, cg07740640, cg02258139	-0.0282633
PRR16	4.59914e-05	0.004307	0.557332	0.569059	2.13666	37	cg01777372, cg10416840, cg27585359, cg17113038, cg22662863, cg23034100, cg27453496, cg22003366, cg16621691, cg02198397, cg11613229, cg23149687, cg20514991, cg08796299, cg10698355, cg25199346, cg27107171, cg17204213, cg16085190, cg08981702, cg16643575, cg26464221	-0.0422287
CEP41	4.6606e-05	0.00434416	0.557332	0.937629	2.05629	6	cg26675764, cg13108910, cg03595091, cg00876532	-0.202163
MUPCDH	4.68634e-05	0.00434784	0.557332	0.895979	2.1151	8	cg27261397, cg22289115, cg08057038, cg03875235	-0.0386699
RAB30	4.74448e-05	0.0043814	0.557332	0.484252	1.92461	54	cg22953519, cg14902230, cg00207981, cg24649967, cg25145977, cg12798869, cg19653221, cg08895260, cg26735869, cg12453687, cg13586231	-0.00883957
UBE2E2	4.78352e-05	0.00439709	0.557332	-0.778059	-1.83619	20	cg18257541, cg24311743, cg21007371, cg13447539, cg20222519, cg20236013, cg10632094, cg10397322, cg16652937	0.0800742
FAM71C	4.80728e-05	0.00439866	0.557332	0.895692	2.11442	8	cg10635722, cg03935865, cg04282622, cg14893473, cg16882457, cg13183369, cg23170057	-0.152574
ZNF99	4.93872e-05	0.00449398	0.557332	-0.889889	-1.84247	10	cg21885775, cg08015257, cg11625060, cg21391659, cg02650790, cg20314184, cg07313704, cg24651080	0.267261
SNORD107	4.95651e-05	0.00449398	0.557332	0.936773	2.05442	6	cg07268367, cg05894557, cg22934878, cg26724572, cg26582085, cg11166999	-0.224007
ZNF311	5.01388e-05	0.00451032	0.557332	0.648546	2.15978	24	cg12064504, cg14102966, cg08390760, cg21310336, cg00105025, cg15171221, cg20594345, cg26127652, cg12244205, cg18305433, cg18798934, cg26883712, cg22748740, cg02004594	-0.0427494
FUCA1	5.01976e-05	0.00451032	0.557332	0.743539	2.31212	17	cg22614927, cg04160030, cg22077361, cg10953003, cg24792360, cg21528040, cg12084952, cg10051214	-0.0609131
ESYT3	5.0946e-05	0.00455704	0.557332	0.799585	2.22243	12	cg12616277, cg10588034, cg20031397, cg26258273, cg14983698, cg21075829, cg16637178, cg15065371, cg22160121	-0.062013
GLYCTK	5.14572e-05	0.00458222	0.557332	-0.773306	-1.82991	21	cg25135716, cg11629213, cg26154812, cg00151675, cg27337880, cg17386185, cg27246543	0.0847367
NEUROD6	5.16897e-05	0.00458246	0.557332	0.798803	2.22026	12	cg07289993, cg03535916, cg11554507, cg02127549, cg10048706, cg11164865, cg26312920, cg10265323, cg05008800, cg15903915	-0.113039
SLITRK4	5.25513e-05	0.00463824	0.557332	-0.759728	-1.83533	23	cg05735850, cg01560464, cg27296664, cg26943822, cg18794967, cg00436317, cg23690264, cg05135828, cg17740349, cg20486825, cg20650759, cg15338502, cg09720420, cg05322190, cg16928929, cg23297872, cg10288278, cg14752426	0.210312
SNORD116-1	5.45301e-05	0.00479168	0.557332	0.911663	2.06341	7	cg12111618, cg19087148, cg10749069, cg13994177, cg04061361, cg03381111, cg19695710	-0.259888
PLEKHM3	5.67997e-05	0.00496922	0.557332	0.723791	2.23093	18	cg20383801, cg15568827, cg09368486, cg06732666, cg21449384, cg10323457, cg08637946, cg27427227, cg27618172, cg19917744	-0.0583845
C19orf57	5.94079e-05	0.00517471	0.557332	0.739805	2.30051	17	cg09479389, cg20324851, cg21517055, cg23925190, cg23282480, cg14269716	-0.0757005
ZNF785	5.98707e-05	0.00519235	0.557332	0.795957	2.21235	12	cg03859186, cg05993488, cg04206329, cg26140708, cg06274917, cg06114471, cg11346537, cg10976172, cg23893032, cg10826808, cg16489547	-0.202203
ITPRIP	6.08461e-05	0.0052541	0.557332	0.57405	2.10128	35	cg16636756, cg19640166, cg25552843, cg22888181, cg00242936, cg18615437, cg20819968, cg04249737, cg24199006, cg23744755, cg06707307, cg27365978, cg05780213, cg18149009, cg16859352, cg03915901	-0.0644456
NOP58	6.16969e-05	0.0053046	0.538434	-0.853521	-1.82972	12	cg18592701, cg15969695	0.0615404
PYDC1	6.28456e-05	0.00538017	0.538434	0.794564	2.20847	12	cg20394888, cg27612447, cg13974531, cg09383106, cg04784212, cg23042052, cg13352836, cg16556397	-0.0683036
SLC8A1	6.31422e-05	0.00538246	0.538434	-0.693383	-1.80367	38	cg08198817, cg20120340, cg03604075, cg02268965, cg10103850, cg04719975, cg24720777, cg14569785, cg08240652, cg10571887, cg22409100, cg24553917, cg10807560, cg02577240, cg19501726, cg23760344, cg10633958, cg19918022, cg20227806, cg09201737, cg07586792, cg07272918, cg12742937, cg18568496, cg00610991, cg02870829	0.197185
CLEC1A	6.35665e-05	0.00539558	0.538434	-0.930027	-1.79053	7	cg17444770, cg13354523, cg15722751, cg27137495, cg01313732, cg07959477	0.150416
SLCO1A2	6.45723e-05	0.0054368	0.538434	0.764278	2.3499	16	cg19659215, cg15583072, cg12127290, cg02988391, cg22401524, cg19610177, cg06941127, cg09215104, cg10791971, cg11704114	-0.0949785
GRIP1	6.45973e-05	0.0054368	0.538434	0.834859	2.27803	11	cg07035944, cg09135441, cg10865238, cg00900966, cg13775833, cg22912610	-0.109057
BNIP3	6.52415e-05	0.00546795	0.538434	-0.826514	-1.81565	14	cg27272290, cg01570685, cg07288471, cg16043666, cg27537611, cg26685590, cg08079580	0.106987
COL18A1	6.64616e-05	0.00554691	0.538434	-0.7655	-1.82677	22	cg07279557, cg06552850, cg24201814, cg04401043, cg07641662, cg11029358, cg16121744	0.112277
LRRFIP1	6.69447e-05	0.00556394	0.538434	0.671543	2.18862	21	cg26271045, cg15674193, cg24656153, cg02367660, cg17815538, cg19442696, cg09037813, cg10984625, cg20793359, cg19269264, cg06289479, cg21532103	-0.0566138
IL25	6.73624e-05	0.00557542	0.538434	0.949864	1.96898	5	cg23619217, cg14366598, cg27482572, cg25914748, cg07258507	-0.0965809
DENND2D	6.80633e-05	0.00561016	0.538434	-0.78534	-1.81949	18	cg13232402, cg08864105, cg18924738, cg20975355, cg10122116, cg19269039, cg21327712, cg09826895, cg01528237, cg20970369, cg23184711, cg23631538, cg00619207, cg20666953, cg19268695, cg20317872, cg04058690, cg10420782	0.170974
TCEAL4	7.01403e-05	0.00575757	0.538434	-0.867448	-1.83321	11	cg21445638, cg26207266, cg03411634, cg14694234, cg00662775, cg01600263	0.187305
CCDC106	7.13395e-05	0.005832	0.538434	-0.82575	-1.81398	14	cg07805604, cg12582959, cg26775079, cg06330208, cg22312354, cg02143364, cg24805411	0.266434
YTHDC1	7.27001e-05	0.00591898	0.538434	0.761974	2.34282	16	cg04094193, cg27196999, cg13675329, cg08094098	-0.0450545
THBS1	7.59139e-05	0.0061382	0.538434	0.655528	2.15251	23	cg10078511, cg08433504, cg25499543, cg25503381, cg23849826, cg23116540	-0.0223501
KCNK4	7.60081e-05	0.0061382	0.538434	0.72498	2.24593	19	cg09396196, cg14673256, cg10028227, cg06129498, cg10589249, cg12929567	-0.0413959
PRG2	7.67464e-05	0.00617283	0.538434	0.864662	2.16981	9	cg05471009, cg15725881, cg12819873, cg16638230, cg15971518, cg15357945, cg01578633, cg04549076	-0.0600613
AFF2	7.96707e-05	0.0063823	0.538434	0.73208	2.27649	17	cg19759972, cg18557414, cg02167456, cg04141767, cg16482217	-0.0389615
CASK	8.01704e-05	0.00639664	0.538434	0.832122	2.27057	11	cg23767642, cg02161125, cg24931882, cg03983969, cg15034216, cg12614178, cg00818649, cg17548613, cg12124890, cg23530509, cg16269097	-0.054863
CORO2A	8.22793e-05	0.00653874	0.538434	0.714341	2.20181	18	cg06895911, cg09550624, cg03247090, cg13675814, cg25842181, cg13704599, cg00861727, cg00135728	-0.0352738
IMPA1	8.41869e-05	0.00666379	0.538434	0.78174	2.29639	14	cg23384786, cg11726593, cg16746631, cg13714895	-0.0427185
APBB1	8.46339e-05	0.0066727	0.538434	0.533045	2.07878	43	cg26120958, cg06805557, cg10502022, cg25869889, cg01258786, cg03410065, cg02650122, cg03707208, cg27190843, cg01624871, cg25315855, cg20534302, cg03559682, cg12976141, cg19199146, cg24312918, cg23293410	-0.0515181
CCNA1	8.59573e-05	0.00675036	0.538434	-0.692323	-1.76438	33	cg08215918, cg24334591, cg00282249, cg12417071, cg24297049, cg13711394, cg05089090, cg13060997, cg17215831, cg21754388, cg14089714, cg03871460, cg24154053, cg08676975, cg11513637, cg05120331	0.219587
CHD5	8.67295e-05	0.00678429	0.538434	0.862094	2.16336	9	cg24151926, cg17175208, cg00282347, cg11726911, cg14995214, cg08706545	-0.0591708
SYNPR	8.71496e-05	0.00679052	0.538434	0.758052	2.33076	16	cg06185146, cg11282156, cg23999457, cg06314761, cg09462808, cg22432270, cg19467202	-0.0675127
WNT7A	8.95096e-05	0.00694727	0.538434	-0.924998	-1.78085	7	cg15328326, cg09396181, cg24336985, cg07134065, cg01166979, cg04969808	0.24019
TCEA3	9.08479e-05	0.00702298	0.538434	0.797928	2.28624	13	cg26299174, cg12692722, cg18474038, cg17323828, cg24451422, cg09896346, cg06177627, cg06033387, cg07736389, cg07820742	-0.212547
FPR2	9.11892e-05	0.00702298	0.538434	-0.774322	-1.8165	19	cg24964368, cg01874993, cg10507445, cg16052198, cg25653204, cg04554195, cg20868724, cg26944755, cg22344712, cg12306057	0.213037
HSD17B10	9.29406e-05	0.00713033	0.538434	0.829474	2.26334	11	cg14681882, cg24552529, cg01477427, cg01720332, cg01349336, cg26323797, cg00128197, cg10018458, cg20010130, cg21156383	-0.0611667
ZNF578	9.33585e-05	0.00713495	0.538434	-0.731557	-1.79084	25	cg15449323, cg22662231, cg26928418, cg05387815, cg12483682, cg13461241, cg08681855, cg08742585, cg14582763, cg15235999, cg06672469, cg11909748, cg05784526, cg20039979, cg12665460, cg21553182, cg25763393	0.17658
INPP1	9.46287e-05	0.00716065	0.538434	-0.731373	-1.79039	25	cg20016569, cg00416922, cg22626764, cg01940460, cg00372801, cg17516156, cg07672071, cg12544678, cg05963740, cg02090437, cg13289709	0.0951933
NLRP1	9.46841e-05	0.00716065	0.538434	-0.863645	-1.82518	11	cg18989615, cg26330155, cg22642477, cg07442907, cg16540738, cg14979718, cg26561413, cg27044931, cg00531092, cg00268086, cg11019937	0.200314
MDH1B	9.47717e-05	0.00716065	0.538434	-0.806028	-1.79711	15	cg15057062, cg04237942	0.0514484
SLC4A5	9.67754e-05	0.00728445	0.538434	0.645111	2.11831	23	cg26937509, cg25100409, cg11419725, cg20336730, cg25811526, cg15620646, cg11275875, cg13459852, cg20261478, cg02205832	-0.039417
DNAH12	9.86163e-05	0.00739511	0.538434	0.82777	2.25869	11	cg17011132, cg24847554, cg06850558, cg21637884, cg16797020, cg10530169, cg05073620, cg17256835, cg09244635	-0.139685
HRNR	0.000100611	0.00750992	0.538434	0.924259	2.02697	6	cg00888758, cg26020982, cg26644914, cg07252308, cg22706866, cg11344574	-0.197787
PAQR3	0.0001009	0.00750992	0.538434	0.785735	2.18393	12	cg26131292, cg04112626, cg04983296	-0.054407
PDE4D	0.00010492	0.00778008	0.538434	0.37694	1.7519	106	cg12532275, cg01998005, cg00428334, cg10012273, cg23219119, cg08554295, cg24411778, cg19047119, cg22152616, cg11848361, cg23094665, cg10920469, cg22854590, cg03540339, cg15410418, cg25472561, cg23509134, cg12887041, cg25787654, cg26078977, cg10719447, cg17465352, cg00141330, cg17453220, cg16711835, cg13112511, cg22495322, cg23115253	-0.00556059
ABCB7	0.000105906	0.00782408	0.538434	-0.861625	-1.82091	11	cg16227775, cg19855812, cg01717812, cg11340371, cg23279136	0.151054
PLAC4	0.000108549	0.00798975	0.538434	0.825228	2.25175	11	cg10606725, cg03950924, cg10640077, cg15266021, cg20127243, cg01509884, cg01300218, cg20423977, cg01612285	-0.0883248
SGMS1	0.000109514	0.00803119	0.538434	-0.543761	-1.56799	114	cg16392084, cg02638724, cg17023593, cg21389922, cg01464186, cg14611218, cg25372176, cg26665667, cg23518556, cg11500842, cg26068349, cg18960680, cg19336496, cg03312268, cg19936605, cg00453368, cg03727333, cg13819249, cg13382516, cg08363235, cg20030642, cg09801012, cg20746306, cg09824681, cg14184975, cg07494431, cg17054013, cg13784163, cg15455797, cg17569303, cg03597310, cg21852208, cg04626916, cg1…	0.0553875
FGF20	0.000109968	0.00803489	0.538434	0.824161	2.24884	11	cg24030449, cg05190285, cg11196848, cg17808882, cg06143905, cg27110277, cg11192975, cg02695780	-0.0295891
GPR180	0.000111364	0.00810721	0.538434	0.783108	2.17663	12	cg16505056, cg18412871, cg26525231, cg21776568, cg09582042, cg11661263, cg15477845	-0.0538644
GNAO1	0.000112027	0.00811229	0.538434	0.707039	2.1793	18	cg18563571, cg02537948, cg17884145, cg19145289, cg20101501, cg06728579, cg12757095, cg05659265	-0.0576399
CRISP1	0.000112247	0.00811229	0.538434	-0.802828	-1.78998	15	cg10632722, cg09208209, cg04201526, cg00026341, cg07970421, cg12595699, cg02735027, cg13096533, cg03947300, cg17770382, cg16023304, cg08702638, cg26067188	0.19602
OCRL	0.000112919	0.0081314	0.538434	-0.845135	-1.81174	12	cg27633753, cg05032353, cg19631766, cg16798761, cg05147108	0.12615
CHDH	0.000118081	0.00847253	0.538434	-0.754686	-1.80097	22	cg04071104, cg14951808, cg17626378, cg00912852, cg03220896, cg13346178	0.0730582
SCN11A	0.0001199	0.00854159	0.538434	0.820563	2.23902	11	cg26369047, cg06080169, cg10490522, cg05342795, cg07791927, cg04393012, cg17218147, cg02244028	-0.117711
HNF1B	0.0001199	0.00854159	0.538434	0.820507	2.23887	11	cg14487292, cg02335804, cg04433035, cg12788467, cg10772489, cg05222347, cg19378036, cg13230606, cg05611300	-0.186338
FREM3	0.000123001	0.00869194	0.518848	-0.80086	-1.78559	15	cg11315111, cg08334984, cg08833778, cg09556043, cg17495719, cg15042811	0.126134
FTMT	0.000123322	0.00869194	0.518848	0.780458	2.16927	12	cg24587518, cg26231489, cg10027422, cg09441819, cg16129975, cg21588562, cg11234457	-0.128668
ZNF257	0.000124003	0.00869194	0.518848	-0.843534	-1.80831	12	cg07352620, cg25360861, cg25514554, cg17555429, cg20662725, cg22620746, cg05663891, cg24175803, cg24072202, cg20708961	0.334044
DIABLO	0.000124023	0.00869194	0.518848	0.588807	2.06152	29	cg01343152, cg19529732, cg00106420, cg08983124, cg09054533, cg22738812, cg16238621, cg14703891, cg10802680, cg09552189, cg21805118, cg07925433	-0.0201475
MAP1LC3B2	0.000124337	0.00869194	0.518848	0.745989	2.29367	16	cg19554257, cg18615133, cg23368778, cg11185549, cg26812615, cg12196045, cg06383241, cg12894524, cg18630390, cg12506165, cg03822198	-0.0548775
IRS2	0.000124625	0.00869194	0.518848	0.638123	2.09536	23	cg03337886, cg25312054, cg15714599, cg05514401, cg25310555, cg24670552	-0.0845367
TRIM72	0.00012618	0.00876973	0.518848	0.943906	1.95663	5	cg07620544, cg27124512, cg19462296, cg01635501	-0.091299
USP29	0.000129068	0.00893933	0.518848	-0.725645	-1.7867	26	cg08633479, cg12570013, cg12243267, cg07460734, cg04704169, cg16547341, cg04995311, cg18723276, cg16013247, cg07499372, cg10140536, cg18083595, cg17352109, cg09240436, cg20700952, cg16675193	0.195317
KCNJ14	0.000130962	0.00903909	0.518848	0.653672	2.05528	20	cg07685765, cg21515032, cg27401972, cg25084404, cg07990198, cg24157558, cg06099227, cg21184116, cg10398116, cg16848708	-0.0161122
WNT8B	0.000134479	0.00924983	0.518848	0.91998	2.01759	6	cg26109803, cg27453237, cg05452625, cg21688676	-0.185908
KCNV1	0.000136063	0.00932663	0.518848	0.720187	2.2395	17	cg13454407, cg09673860, cg04237663, cg00803179, cg05860890, cg15638055, cg21549927	-0.0379296
FGF19	0.000137914	0.00942115	0.518848	0.719907	2.23864	17	cg09574088, cg15774153, cg01147192, cg27139491, cg26096837, cg26928125, cg12004787, cg00606989, cg18210732, cg27330757, cg08639748, cg20780721	-0.0929792
IGFL4	0.000140456	0.00956201	0.518848	0.919271	2.01603	6	cg15458254, cg25870459, cg27048142, cg13095627	-0.0959547
CORO1A	0.000141899	0.00962745	0.518848	0.697422	2.14966	18	cg08160619, cg06030619, cg19401411, cg20663003, cg09297198, cg08678256, cg05272373, cg03691812	-0.071363
SFTPB	0.000143648	0.00971304	0.518848	0.896123	2.02823	7	cg22449698, cg19643458, cg16290299, cg09079897, cg26394380, cg17931078, cg07313956	-0.0817066
TP53INP1	0.000146548	0.0098744	0.518848	-0.750982	-1.79213	22	cg01824466, cg08755736, cg23172400, cg09323728, cg12838385, cg18059933, cg16049864, cg20039814, cg13393036	0.181884
NETO2	0.000147479	0.0098744	0.518848	0.832333	2.17264	10	cg07531110, cg18299368, cg04660816, cg06364315, cg01122672, cg07869548, cg18867659, cg07973470, cg12641578, cg04203758	-0.04821
ZNF382	0.000147623	0.0098744	0.518848	-0.742704	-1.80409	24	cg15463135, cg21481637, cg21042042, cg27658967, cg07350105, cg26141862, cg02157552, cg08045902, cg16876484, cg00715163, cg19227047, cg24871714, cg06577293	0.111892
TSR2	0.000148015	0.0098744	0.518848	-0.853938	-1.80466	11	cg17914143, cg11825763, cg13204375, cg04935261, cg03735049, cg23507472	0.131383
LIME1	0.000149748	0.00993103	0.518848	0.741528	2.27995	16	cg00446123, cg24631526, cg21201401, cg13002740, cg14977069, cg20513976, cg22616379, cg06653796, cg14396214, cg20844262	-0.0563476
HIPK4	0.000149859	0.00993103	0.518848	0.785328	2.25014	13	cg21466821, cg07123548, cg04626675, cg22964259, cg17222365, cg17079641, cg07614448, cg06585637, cg12291109, cg09412728, cg14115392	-0.05498

## Sheet: HyperM DMRs
	pval	padj	log2err	ES	NES	size	leadingEdge	dif_beta
FAM3D	3.28404e-06	0.000612213	0.627257	-0.91915	-1.90305	10	cg24121168, cg02658330, cg26334888, cg02194211, cg12118379, cg21770617	0.381937
ZNF257	0.000124003	0.00869194	0.518848	-0.843534	-1.80831	12	cg07352620, cg25360861, cg25514554, cg17555429, cg20662725, cg22620746, cg05663891, cg24175803, cg24072202, cg20708961	0.334044
PLSCR2	3.39235e-13	4.51115e-10	0.932595	-0.957663	-2.16423	16	cg20069430, cg14056864, cg04442406, cg24092307, cg24005645, cg21569635, cg02128651, cg26794949, cg00328813, cg22688829, cg24607783	0.284668
HSPB9	8.03184e-06	0.00115108	0.593325	-0.843781	-1.88128	15	cg00582337, cg08880849, cg01501896, cg26934993, cg07168142, cg16208084, cg26916966, cg06545335	0.280137
KAT2A	7.25454e-07	0.000176471	0.659444	-0.874468	-1.9497	15	cg00582337, cg08880849, cg01501896, cg26934993, cg07168142, cg16208084, cg26916966, cg06545335	0.277398
GJB5	1.72702e-08	8.01136e-06	0.733762	-0.94763	-2.00267	11	cg08612871, cg25373430, cg27632959, cg01333788, cg25732104, cg07014349, cg00619807	0.275074
TREX1	2.55013e-07	7.59215e-05	0.674963	-0.851995	-1.99871	19	cg17631451, cg27340749, cg26029997, cg16786166, cg08477641, cg06350837, cg09692335, cg21788755, cg19091784	0.26898
ZNF99	4.93872e-05	0.00449398	0.557332	-0.889889	-1.84247	10	cg21885775, cg08015257, cg11625060, cg21391659, cg02650790, cg20314184, cg07313704, cg24651080	0.267261
CCDC106	7.13395e-05	0.005832	0.538434	-0.82575	-1.81398	14	cg07805604, cg12582959, cg26775079, cg06330208, cg22312354, cg02143364, cg24805411	0.266434
HRASLS2	2.10552e-05	0.00229502	0.57561	-0.9693	-1.72625	5	cg00156194, cg05576904, cg03510310, cg19240569	0.260841
CDH13	3.32657e-16	1.10592e-12	1.0377	-0.769964	-2.17206	82	cg26426403, cg26201240, cg02753722, cg19985495, cg25384018, cg00627447, cg25699925, cg09825093, cg16494747, cg06481656, cg08497530, cg05949171, cg03105604, cg25636629, cg16278635, cg10364137, cg20012879, cg00781633, cg17755498, cg05539750, cg06386789, cg05786812, cg24402559, cg02069674, cg15952457, cg13419681, cg08977371, cg05852523, cg14864243, cg18433423, cg20844469, cg01396387, cg01200493, cg1…	0.249599
WNT7A	8.95096e-05	0.00694727	0.538434	-0.924998	-1.78085	7	cg15328326, cg09396181, cg24336985, cg07134065, cg01166979, cg04969808	0.24019
TSC22D3	7.871e-06	0.0011377	0.593325	-0.74642	-1.88448	30	cg01802138, cg19854896, cg27311392, cg11907074, cg23264750, cg07251282, cg24318558, cg23660678, cg22823009, cg20085561, cg00404599, cg21902627, cg09724624, cg01828434, cg07473550, cg07464524	0.237882
CCNA1	8.59573e-05	0.00675036	0.538434	-0.692323	-1.76438	33	cg08215918, cg24334591, cg00282249, cg12417071, cg24297049, cg13711394, cg05089090, cg13060997, cg17215831, cg21754388, cg14089714, cg03871460, cg24154053, cg08676975, cg11513637, cg05120331	0.219587
GOLGA8B	1.0279e-05	0.0013669	0.593325	-0.916875	-1.84667	9	cg09684485, cg02966722, cg01471153, cg02700714	0.217824
CD33	1.28455e-05	0.00160143	0.593325	-0.958176	-1.77044	6	cg01425709, cg02400211, cg11581627, cg24809544, cg06861672, cg11122968	0.21781
FPR2	9.11892e-05	0.00702298	0.538434	-0.774322	-1.8165	19	cg24964368, cg01874993, cg10507445, cg16052198, cg25653204, cg04554195, cg20868724, cg26944755, cg22344712, cg12306057	0.213037
SIGLEC12	2.94153e-05	0.00302447	0.57561	-0.848666	-1.844	13	cg18986165, cg17872326, cg02957799, cg27086014, cg14953197, cg06460654, cg12530021, cg12013571, cg25969123, cg13981787, cg02695074, cg02381385	0.211058
SLITRK4	5.25513e-05	0.00463824	0.557332	-0.759728	-1.83533	23	cg05735850, cg01560464, cg27296664, cg26943822, cg18794967, cg00436317, cg23690264, cg05135828, cg17740349, cg20486825, cg20650759, cg15338502, cg09720420, cg05322190, cg16928929, cg23297872, cg10288278, cg14752426	0.210312
MPP1	3.94882e-05	0.00378688	0.557332	-0.781723	-1.84484	20	cg17607496, cg09056691, cg05423956, cg08786860, cg05587202, cg26218880, cg27292235, cg06762527	0.210052
A2M	4.15231e-05	0.0039441	0.557332	-0.899739	-1.81216	9	cg07324869, cg00146928, cg18100935, cg00134295, cg15545700, cg20086047, cg12058490, cg10537824	0.205157
NGF	5.70182e-06	0.000884356	0.610527	-0.764469	-1.88379	27	cg09678315, cg02987481, cg21420366, cg03962691, cg08781532, cg25067242, cg24509673, cg13845149, cg09008705, cg00934017, cg27635069, cg04237618, cg22354782, cg17750109, cg22607409, cg27291710, cg12647496, cg23653704, cg12887131, cg00967809, cg21184174, cg03524264, cg04245104	0.204893
PCDHGA7	7.33191e-06	0.00109142	0.610527	-0.81256	-1.9062	19	cg22861116, cg16505764, cg04160343, cg11059720, cg18164784, cg06541208, cg15732498, cg21908557, cg20320609, cg05516386, cg02722596, cg27665767, cg04806292, cg12459904	0.203277
NLRP1	9.46841e-05	0.00716065	0.538434	-0.863645	-1.82518	11	cg18989615, cg26330155, cg22642477, cg07442907, cg16540738, cg14979718, cg26561413, cg27044931, cg00531092, cg00268086, cg11019937	0.200314
SLC8A1	6.31422e-05	0.00538246	0.538434	-0.693383	-1.80367	38	cg08198817, cg20120340, cg03604075, cg02268965, cg10103850, cg04719975, cg24720777, cg14569785, cg08240652, cg10571887, cg22409100, cg24553917, cg10807560, cg02577240, cg19501726, cg23760344, cg10633958, cg19918022, cg20227806, cg09201737, cg07586792, cg07272918, cg12742937, cg18568496, cg00610991, cg02870829	0.197185
CRISP1	0.000112247	0.00811229	0.538434	-0.802828	-1.78998	15	cg10632722, cg09208209, cg04201526, cg00026341, cg07970421, cg12595699, cg02735027, cg13096533, cg03947300, cg17770382, cg16023304, cg08702638, cg26067188	0.19602
USP29	0.000129068	0.00893933	0.518848	-0.725645	-1.7867	26	cg08633479, cg12570013, cg12243267, cg07460734, cg04704169, cg16547341, cg04995311, cg18723276, cg16013247, cg07499372, cg10140536, cg18083595, cg17352109, cg09240436, cg20700952, cg16675193	0.195317
LOC643923	3.81987e-05	0.00371683	0.557332	-0.832769	-1.82939	14	cg10653782, cg00488260, cg03725852, cg13935310, cg22355889, cg27512725, cg19320505	0.192624
CSGALNACT1	1.25196e-07	4.09391e-05	0.690132	-0.67953	-1.878	64	cg13996193, cg16525728, cg03577212, cg19895047, cg06839496, cg05026214, cg26286961, cg07608053, cg03649589, cg15379858, cg11155735, cg15630974, cg18325192, cg01303706, cg03072133, cg14854503, cg04066265, cg25879477, cg10040541, cg02854313, cg17509561, cg17190363, cg13449368, cg08401557, cg15652744, cg23904224, cg01752856, cg23597834, cg06784232, cg14722693, cg24280945, cg22589974, cg08002991, cg0…	0.191428
ZNF717	2.43151e-08	1.03194e-05	0.733762	-0.880611	-2.04022	18	cg27409478, cg02621032, cg09536694, cg10485774, cg16977510, cg25964040, cg26277102, cg04413089, cg17286435	0.190902
DLGAP2	2.85619e-05	0.00298285	0.57561	-0.637118	-1.74357	57	cg17664099, cg04007792, cg26321366, cg19404723, cg20705812, cg17822710, cg21851391, cg27185976, cg25265764, cg18803856, cg18427696, cg09052244, cg11217367, cg04058153, cg09308534, cg00579531, cg15082034, cg18629407, cg02192678, cg10702238, cg21127601, cg11013190, cg18496841, cg15186616, cg24890716, cg08038402, cg13725636, cg11254573, cg05809437, cg05951364, cg05789265, cg07012128, cg15938529, cg2…	0.187539
TCEAL4	7.01403e-05	0.00575757	0.538434	-0.867448	-1.83321	11	cg21445638, cg26207266, cg03411634, cg14694234, cg00662775, cg01600263	0.187305
GDNF-AS1	1.1297e-05	0.00147282	0.593325	-0.847894	-1.86262	14	cg12445993, cg01128430, cg05899310, cg21322247, cg07141080, cg00577510, cg18734446, cg02511974	0.183631
TP53INP1	0.000146548	0.0098744	0.518848	-0.750982	-1.79213	22	cg01824466, cg08755736, cg23172400, cg09323728, cg12838385, cg18059933, cg16049864, cg20039814, cg13393036	0.181884
ZNF578	9.33585e-05	0.00713495	0.538434	-0.731557	-1.79084	25	cg15449323, cg22662231, cg26928418, cg05387815, cg12483682, cg13461241, cg08681855, cg08742585, cg14582763, cg15235999, cg06672469, cg11909748, cg05784526, cg20039979, cg12665460, cg21553182, cg25763393	0.17658
SOX2	8.69411e-14	1.44518e-10	0.954542	-0.874781	-2.22938	33	cg11129008, cg24782772, cg19258425, cg15106134, cg04948892, cg18148179, cg20106776, cg07747133, cg08062338, cg00666105, cg05664581, cg12930100	0.172563
EDNRB	3.18915e-07	9.21941e-05	0.674963	-0.689864	-1.88792	57	cg24942919, cg12602112, cg07974719, cg11074192, cg13434989, cg19742055, cg04390523, cg23316360, cg22310279, cg12120741, cg07035515, cg10764762, cg10042288, cg12847373, cg12935136, cg19759502, cg13818654, cg08983760, cg08321129, cg16571983, cg19650157, cg21364111, cg12983394, cg15836660, cg24236409, cg26022015, cg13432560, cg10792120, cg18032190, cg23702615, cg15699226, cg22541679, cg10016380, cg2…	0.17191
DENND2D	6.80633e-05	0.00561016	0.538434	-0.78534	-1.81949	18	cg13232402, cg08864105, cg18924738, cg20975355, cg10122116, cg19269039, cg21327712, cg09826895, cg01528237, cg20970369, cg23184711, cg23631538, cg00619207, cg20666953, cg19268695, cg20317872, cg04058690, cg10420782	0.170974
PCDH20	2.8217e-06	0.000546451	0.627257	-0.848551	-1.91765	16	cg02246190, cg15182360, cg12525584, cg22936975, cg04498214, cg00245538, cg01836044, cg17903776, cg01273351, cg05034702, cg15839219, cg12721730	0.156088
ABCB7	0.000105906	0.00782408	0.538434	-0.861625	-1.82091	11	cg16227775, cg19855812, cg01717812, cg11340371, cg23279136	0.151054
CLEC1A	6.35665e-05	0.00539558	0.538434	-0.930027	-1.79053	7	cg17444770, cg13354523, cg15722751, cg27137495, cg01313732, cg07959477	0.150416
SFMBT1	1.63274e-06	0.000339253	0.643552	-0.735862	-1.89951	36	cg13612365, cg22049472, cg15950216, cg14017966, cg07884673, cg12962167, cg24775474, cg05229308, cg09977701, cg16920614, cg08611995, cg15956490, cg26401492, cg03891126, cg24616795, cg04503182, cg26850469, cg22581676, cg27565382	0.149926
ZNF300	3.11434e-07	9.13554e-05	0.674963	-0.881005	-2.00288	17	cg19014419, cg18237551, cg15604132, cg04032578, cg21521779, cg26486466, cg03609614, cg14974262, cg11291313, cg12777992	0.149085
TSPEAR	1.29625e-05	0.00160598	0.593325	-0.624643	-1.72939	66	cg03937214, cg01074780, cg13360722, cg06020846, cg16003712, cg11819766, cg27388560, cg09343889, cg15391934, cg25691772, cg00195372, cg06260507, cg18605642, cg27065627, cg05987443, cg14193566, cg05069044, cg16509088, cg08532397, cg19203884, cg16597157, cg19846887, cg04864107, cg25579037, cg02669357, cg10274637, cg05239799, cg10490337, cg25357756, cg02000117, cg04095109, cg16522932, cg19838136, cg1…	0.148834
DHX58	3.13828e-05	0.00321022	0.557332	-0.863686	-1.85151	12	cg27249422, cg07058109, cg01355282, cg10708793, cg21043572, cg01398856, cg16762195	0.146459
ZNF610	4.39785e-06	0.000724991	0.610527	-0.778431	-1.90559	25	cg07703337, cg15604158, cg11628574, cg17700915, cg15062535, cg00844600, cg25215771, cg13369291, cg04162885, cg00745399, cg17271561, cg09383947, cg22394156, cg20518430	0.143128
BRCA1	1.80759e-08	8.01246e-06	0.733762	-0.74395	-2.01291	48	cg18372208, cg16006004, cg15065591, cg26370022, cg11529738, cg25288140, cg19442659, cg26276233, cg19454999, cg05815247, cg06973652, cg27581762, cg10609677, cg06001716, cg24900425, cg25067162	0.142675
LIFR	7.38964e-06	0.00109186	0.610527	-0.725686	-1.84941	33	cg05912079, cg18848688, cg26083537, cg18713564, cg04898289, cg01796228, cg15386377, cg00003911, cg26690648, cg01369082, cg10959950, cg09344607, cg12602374, cg03135982, cg18113151	0.139528
TNNI2	2.00981e-06	0.000400896	0.627257	-0.868898	-1.90876	14	cg05073818, cg15662902, cg26072173, cg25830305, cg14672680, cg25161474, cg18386828, cg22327778, cg04043957, cg20660011	0.137003
H19	1.41654e-05	0.00171247	0.593325	-0.707325	-1.82585	36	cg26469586, cg10154633, cg01895612, cg25281616, cg24409677, cg23476401, cg02657360, cg00237904, cg27300742, cg18454954, cg11753499, cg15886040, cg25821896	0.136807
OR8B4	6.01679e-07	0.000153868	0.659444	-0.961358	-1.90216	8	cg24174996, cg20151365, cg24653728, cg14887116, cg07387657, cg11874185, cg25729432, cg08510483	0.136246
MFSD7	2.21296e-05	0.00237322	0.57561	-0.828106	-1.84633	15	cg24693053, cg19183709, cg05238495, cg02096793, cg14876761, cg08417692	0.132973
TSR2	0.000148015	0.0098744	0.518848	-0.853938	-1.80466	11	cg17914143, cg11825763, cg13204375, cg04935261, cg03735049, cg23507472	0.131383
OCRL	0.000112919	0.0081314	0.538434	-0.845135	-1.81174	12	cg27633753, cg05032353, cg19631766, cg16798761, cg05147108	0.12615
FREM3	0.000123001	0.00869194	0.518848	-0.80086	-1.78559	15	cg11315111, cg08334984, cg08833778, cg09556043, cg17495719, cg15042811	0.126134
CCDC39	1.02364e-05	0.0013669	0.593325	-0.865607	-1.88081	13	cg11323192, cg19268498, cg00395262	0.119125
CTNND1	2.00582e-05	0.00221051	0.57561	-0.80355	-1.86168	18	cg16966909, cg06291428, cg26823112, cg03961112, cg14315948, cg14791317, cg20059675	0.118172
CACNB2	4.01546e-08	1.60193e-05	0.719513	-0.735369	-1.98969	48	cg15720089, cg22269608, cg25091573, cg21191915, cg13168565, cg26576398, cg24422029, cg02159174, cg02635932, cg20940700, cg11372135, cg07731871, cg26803268, cg14094927, cg05719612, cg18959207, cg05250163, cg05205813	0.11522
PPP2R2B	6.24593e-07	0.000155735	0.659444	-0.671057	-1.84137	61	cg02760293, cg13971892, cg04583285, cg18087718, cg03949650, cg09528265, cg23020945, cg25149751, cg14693112, cg03851984, cg01112778, cg25021259, cg08774231, cg07535296, cg11826826, cg19335130, cg17876325, cg03693911, cg04337096, cg13983063, cg15927927, cg13071438, cg02996045, cg00469922, cg03225002, cg17342759, cg03264751, cg15390518, cg17623299, cg21938261, cg18980440	0.112768
COL18A1	6.64616e-05	0.00554691	0.538434	-0.7655	-1.82677	22	cg07279557, cg06552850, cg24201814, cg04401043, cg07641662, cg11029358, cg16121744	0.112277
ZNF382	0.000147623	0.0098744	0.518848	-0.742704	-1.80409	24	cg15463135, cg21481637, cg21042042, cg27658967, cg07350105, cg26141862, cg02157552, cg08045902, cg16876484, cg00715163, cg19227047, cg24871714, cg06577293	0.111892
BNIP3	6.52415e-05	0.00546795	0.538434	-0.826514	-1.81565	14	cg27272290, cg01570685, cg07288471, cg16043666, cg27537611, cg26685590, cg08079580	0.106987
PKNOX2	4.70611e-09	2.76097e-06	0.761461	-0.639945	-1.83831	107	cg10928038, cg25209030, cg02407325, cg12911763, cg19657779, cg15205743, cg14129729, cg00898880, cg02633953, cg13942538, cg04727207, cg08276815, cg14678188, cg04700773, cg22878091, cg04164023, cg17019069, cg03252786, cg17172750, cg04233813, cg08520005, cg20997661, cg08344485, cg01986807, cg03774275, cg02331196, cg08122472, cg07747661, cg20608935, cg25367332, cg15269516, cg15727708, cg01243773, cg2…	0.106058
ARHGAP27	3.78033e-05	0.00369671	0.557332	-0.704639	-1.8012	34	cg10094238, cg07511859, cg14805839, cg27244773, cg01462946, cg11189268, cg11728061, cg27377279, cg02200722, cg17364429, cg22462702, cg05879523, cg07425597, cg19943578, cg14154330, cg23145686	0.104465
SEPT9	2.77232e-13	3.94996e-10	0.932595	-0.630866	-1.85775	189	cg07089333, cg07193047, cg07863022, cg15236029, cg25355534, cg06181064, cg10611580, cg00030296, cg03786093, cg12424499, cg14530006, cg16722931, cg02884239, cg02166248, cg19922101, cg26872191, cg21579666, cg04661929, cg27357327, cg08747917, cg07809934, cg00871371, cg10755077, cg01494352, cg05184938, cg22112360, cg08564487, cg24136318, cg08034797, cg08772789, cg06791979, cg07101841, cg07324245, cg1…	0.101921
IKBKG	8.079e-06	0.00115108	0.593325	-0.722359	-1.87904	38	cg08422514, cg20450662, cg05287266, cg02742139, cg25479128, cg14397289, cg08560117, cg09313435, cg13550079, cg16008821, cg15535487, cg06554760, cg03818545, cg09440563, cg23680829, cg26279840, cg07215528, cg08417382, cg12536534, cg13014982, cg18780751, cg25785367	0.0993896
RCAN1	7.62159e-08	2.71478e-05	0.704976	-0.681471	-1.88672	66	cg15709587, cg21301258, cg05572507, cg03708250, cg20710013, cg23093164, cg14943847, cg22807026, cg13528349, cg16203983, cg08975523, cg05156137, cg05056497, cg17697004, cg23997074, cg18018129, cg02280643, cg16444542, cg04903196, cg26887740, cg22366901, cg02141472, cg11980866, cg08932388, cg09708275	0.0972702
INPP1	9.46287e-05	0.00716065	0.538434	-0.731373	-1.79039	25	cg20016569, cg00416922, cg22626764, cg01940460, cg00372801, cg17516156, cg07672071, cg12544678, cg05963740, cg02090437, cg13289709	0.0951933
SLC22A23	1.97544e-06	0.000398021	0.627257	-0.739196	-1.89837	35	cg05976327, cg18263819, cg09352336, cg26298273, cg13415859, cg10047386, cg10489702, cg01445151, cg11696975, cg00476032, cg21012000, cg06668837, cg22946082, cg10992481, cg02040590	0.0915558
GLYCTK	5.14572e-05	0.00458222	0.557332	-0.773306	-1.82991	21	cg25135716, cg11629213, cg26154812, cg00151675, cg27337880, cg17386185, cg27246543	0.0847367
NCOA4	4.72663e-06	0.000766521	0.610527	-0.728252	-1.87027	35	cg16814786, cg00302587, cg12929208, cg01315067, cg25308531, cg06098215, cg13859860, cg22541962, cg23359810, cg05926904, cg01330312, cg22566058	0.0846176
CDH4	2.64803e-05	0.00279472	0.57561	-0.589236	-1.67402	87	cg11230111, cg17036908, cg17379088, cg24166294, cg01229489, cg00942432, cg05856077, cg22679134, cg12206539, cg07347959, cg09238313, cg15534366, cg22079931, cg10171207, cg13786944, cg04335891, cg19921985, cg06244177, cg16100950, cg01848203, cg01370539, cg21077074, cg18092028, cg11478714, cg27639191, cg02090950, cg00118977, cg20573205, cg27639546, cg00331421, cg24711888, cg15101902, cg04614651, cg0…	0.0833042
B3GALT4	2.24146e-06	0.000438338	0.627257	-0.670083	-1.82876	53	cg11772919, cg04263436, cg19241689, cg10633838, cg19664267, cg03108070, cg23950233, cg03702686, cg03189210, cg17416730, cg13365340, cg24605046, cg11626629, cg27147350, cg22878489, cg16396284, cg22322679, cg15543281, cg04262471, cg06753439, cg03721978, cg16580935, cg06362282, cg26270195, cg14023774, cg17103217, cg16226644, cg21618521, cg26055446, cg09349343, cg09730719, cg26912426, cg18729787, cg2…	0.0810246
LIMK2	1.05719e-05	0.00139654	0.593325	-0.770907	-1.89815	26	cg09727543, cg05977840, cg20742981, cg14703589, cg15504662, cg00520380, cg08077975	0.0804976
UBE2E2	4.78352e-05	0.00439709	0.557332	-0.778059	-1.83619	20	cg18257541, cg24311743, cg21007371, cg13447539, cg20222519, cg20236013, cg10632094, cg10397322, cg16652937	0.0800742
CSK	3.98216e-05	0.00380058	0.557332	-0.723334	-1.8262	30	cg26290888, cg18141788, cg07923379, cg13578134, cg14466451, cg04394645, cg16613558, cg02566978, cg25055251, cg01735277, cg05984096, cg25999728, cg20668952, cg12592723, cg06586700	0.0786795
CHDH	0.000118081	0.00847253	0.538434	-0.754686	-1.80097	22	cg04071104, cg14951808, cg17626378, cg00912852, cg03220896, cg13346178	0.0730582
BCAR1	1.40212e-08	6.8215e-06	0.74774	-0.689328	-1.91668	70	cg04168235, cg16502726, cg02490847, cg03451204, cg01262865, cg22837325, cg04339240, cg13515047, cg15317982, cg00908828, cg05389731, cg24852546, cg08774694, cg19094438, cg04154142, cg11857283, cg20591307, cg20041967, cg16816806, cg04713634, cg19455016, cg27523074, cg21994774, cg02614525, cg25622325, cg24155383, cg27098574, cg05229802, cg14147394, cg25168273, cg23902150, cg17245614	0.071927
CCNY	6.18583e-06	0.000941899	0.610527	-0.594984	-1.7038	97	cg10815770, cg22983119, cg12955664, cg13249996, cg02283126, cg24076597, cg11039729, cg11411220, cg16151503, cg12391815, cg19997922, cg06181433, cg20418498, cg22527230, cg17262810, cg19241465, cg10819163, cg09027861, cg19677952, cg04922063, cg02950701, cg19384681, cg24627933, cg17576688, cg06420074, cg23937913, cg00869330, cg06397711, cg13821749, cg00573352, cg09374175, cg02317438, cg13457238, cg1…	0.0695126
ANKRD11	3.49451e-06	0.000627973	0.627257	-0.525785	-1.55488	204	cg07619583, cg02670718, cg19844718, cg00104303, cg09300089, cg16623734, cg01619533, cg05665651, cg00232731, cg05900234, cg05712873, cg00770754, cg20023310, cg27206321, cg27660627, cg06567829, cg14981961, cg06669446, cg03163759, cg02917156, cg06365976, cg01167578, cg26826216, cg25974881, cg00345343, cg06778024, cg05869739, cg05507697, cg00675737, cg05944840, cg00623000, cg16765487, cg02749356, cg0…	0.0678813
OPTN	2.91372e-05	0.00302447	0.57561	-0.741653	-1.84312	28	cg06091155, cg04241281, cg09097845, cg16993936, cg08245830, cg16907766, cg13665852, cg05889768, cg21032147	0.06249
NOP58	6.16969e-05	0.0053046	0.538434	-0.853521	-1.82972	12	cg18592701, cg15969695	0.0615404
TJP2	2.20528e-05	0.00237322	0.57561	-0.667107	-1.8111	49	cg14172428, cg20477011, cg12217804, cg14276120, cg07447910, cg05074215, cg14282632, cg15702772, cg11931826, cg19942994, cg08006708, cg00842351, cg06607140, cg25415285, cg14254767, cg12512875, cg12636460, cg02775489, cg13849419, cg25960366, cg09547024, cg06019792, cg13230680, cg17195771	0.0591707
SGMS1	0.000109514	0.00803119	0.538434	-0.543761	-1.56799	114	cg16392084, cg02638724, cg17023593, cg21389922, cg01464186, cg14611218, cg25372176, cg26665667, cg23518556, cg11500842, cg26068349, cg18960680, cg19336496, cg03312268, cg19936605, cg00453368, cg03727333, cg13819249, cg13382516, cg08363235, cg20030642, cg09801012, cg20746306, cg09824681, cg14184975, cg07494431, cg17054013, cg13784163, cg15455797, cg17569303, cg03597310, cg21852208, cg04626916, cg1…	0.0553875
CTBP2	6.24312e-06	0.00094342	0.610527	-0.566278	-1.63716	124	cg23707540, cg00499954, cg03576555, cg16174644, cg01182728, cg02727811, cg25961397, cg04888235, cg21373263, cg05138702, cg02631583, cg05080132, cg00753287, cg15438130, cg09732778, cg05749728, cg00152126, cg01008023, cg02900757, cg10296292, cg05499031, cg04493700, cg08515044, cg06332304, cg16154313, cg05639705, cg00317852, cg13433263, cg17747450, cg20256567, cg22769890, cg09045849, cg08734124, cg0…	0.0539733
MDH1B	9.47717e-05	0.00716065	0.538434	-0.806028	-1.79711	15	cg15057062, cg04237942	0.0514484
RARB	3.61977e-06	0.000644302	0.627257	0.541871	2.1521	50	cg03428864, cg12479047, cg19003815, cg18094781, cg03481274, cg15809488, cg02499249, cg00371702, cg00758229, cg10712623, cg26786980, cg16927871, cg06720425, cg23518541	0.0481441

## Sheet: HypoM DMRs
	pval	padj	log2err	ES	NES	size	leadingEdge	dif_beta
C3orf62	7.4617e-15	1.65376e-11	0.986546	0.962609	2.9597	16	cg16523704, cg19498237, cg20603260, cg20835282, cg07758574, cg06241292, cg11098493, cg10259735, cg07207099, cg08846852, cg18605031, cg14798641, cg11408937	-0.425434
RHBDL1	1.79092e-09	1.1235e-06	0.788187	0.950888	2.59464	11	cg02618550, cg07847424, cg02026235, cg27326823, cg07379557, cg06525293, cg22458224, cg07919131, cg22512239, cg10060399, cg14421440	-0.414836
ARL10	2.52203e-10	1.93488e-07	0.814036	0.94613	2.71087	13	cg18779601, cg15507553, cg26929261, cg03069134, cg11486841, cg26720389, cg01079842, cg04049551, cg08725962, cg22424536, cg06525892, cg09155701	-0.373799
TM4SF1-AS1	9.53822e-08	3.28033e-05	0.704976	0.980094	2.14942	6	cg26306106, cg10725542, cg17314034, cg23379566, cg14026546, cg26584465	-0.363675
RND1	9.72619e-06	0.0013246	0.593325	0.882269	2.30298	10	cg16861318, cg06791473, cg26249877, cg27241190, cg26123920, cg12045531, cg22514963	-0.356497
MED12L	2.20818e-15	6.29236e-12	1.00732	0.991493	2.58809	10	cg12217936, cg07346343, cg24255728, cg15539566, cg21401219, cg00876112, cg13803214, cg02398612, cg02951206, cg02059348	-0.339301
MGC26647	3.42764e-06	0.000627233	0.627257	0.931993	2.20012	8	cg19682786, cg05079191, cg00729133, cg13354414, cg22946147, cg15325154, cg24975898	-0.336433
LOC404266	3.32544e-12	3.90191e-09	0.898671	0.888503	2.89572	21	cg25960038, cg02642822, cg05555337, cg24210813, cg00646731, cg12744859, cg21242356, cg09704116, cg10498391, cg00690402, cg00682096, cg18127922, cg00711072, cg22660299, cg05487507, cg01351315, cg21864868, cg09595185, cg19047868, cg10588962, cg20184247	-0.319035
SNORD116-5	7.55204e-12	7.53203e-09	0.875325	0.972633	2.65397	11	cg18120358, cg12019705, cg17988307, cg02012853, cg14521552, cg13691511, cg12908429, cg02029242, cg16408670, cg23169269, cg18154158	-0.310716
SNORD116-7	7.55204e-12	7.53203e-09	0.875325	0.972633	2.65397	11	cg18120358, cg12019705, cg17988307, cg02012853, cg14521552, cg13691511, cg12908429, cg02029242, cg16408670, cg23169269, cg18154158	-0.310716
SNORD116-20	9.91652e-09	5.25634e-06	0.74774	0.993271	2.05895	5	cg10345499, cg18988751, cg04099436, cg00476675, cg00308697	-0.309861
SNORD116-15	1.34993e-05	0.00165297	0.593325	0.96727	2.00506	5	cg19183867, cg09838956, cg20618065, cg20385284, cg01339008	-0.298372
VGLL3	7.2181e-10	5.14213e-07	0.801216	0.955054	2.606	11	cg20109541, cg12726110, cg06251539, cg02126446, cg09376680, cg16373010, cg15624852, cg08616593, cg17811545, cg07558275	-0.288572
LRTM1	1.87023e-14	3.73055e-11	0.975995	0.960917	2.89349	15	cg02810692, cg16418228, cg04211790, cg24875570, cg18836355, cg01429657, cg19712400, cg11383981, cg17524921, cg26859083, cg27350487, cg18348830, cg19243498, cg14228391	-0.28855
SNORD116-4	4.7286e-08	1.84944e-05	0.719513	0.990876	2.05399	5	cg16601489, cg18900832, cg07048159, cg11063170, cg05040724	-0.282343
C6	1.12724e-05	0.00147282	0.593325	0.873843	2.38441	11	cg08567101, cg20711983, cg06304812, cg16822992, cg24883742, cg08113056, cg14456663, cg22429100, cg12746703, cg12813192	-0.27448
CACNA2D3	1.0039e-06	0.000238391	0.643552	0.955296	2.16216	7	cg16788803, cg18143243, cg12609243, cg10137084, cg20982412, cg15577178, cg07449069	-0.273626
MIR196B	4.82311e-18	1.92413e-14	1.09593	0.989955	2.75156	12	cg08362210, cg15912800, cg08964780, cg25644556, cg26259537, cg18311537, cg24884519, cg15293367, cg01024168, cg05027336, cg05250768, cg18134292	-0.269398
SNORD116-21	3.45405e-06	0.000627233	0.627257	0.976993	2.02521	5	cg15895329, cg18189263, cg26520399, cg26702921, cg07866612	-0.262624
SNORD116-1	5.45301e-05	0.00479168	0.557332	0.911663	2.06341	7	cg12111618, cg19087148, cg10749069, cg13994177, cg04061361, cg03381111, cg19695710	-0.259888
SNORD116-2	3.55348e-12	3.93785e-09	0.898671	0.954311	2.80332	14	cg06474427, cg16026362, cg22837251, cg13174838, cg03840075, cg25161465, cg02211382, cg14898768, cg00475883, cg03432464, cg04712730, cg01883744, cg03709297	-0.258729
IRF7	3.56826e-07	0.000100248	0.674963	0.81814	2.52175	18	cg13145591, cg15780465, cg09396517, cg13406746, cg22559350, cg07652350, cg24064264, cg05460606, cg13378284, cg06770435, cg16541031, cg18956798, cg18131537, cg18971819, cg09703963	-0.258488
TRIP6	4.12467e-06	0.000695565	0.610527	0.847834	2.35654	12	cg26305174, cg24190430, cg03568858, cg01008256, cg12507655, cg18547866, cg16555537, cg12967723, cg04742719	-0.253912
SNORD116-6	4.96375e-06	0.000798483	0.610527	0.942879	2.13406	7	cg06474427, cg13174838, cg25161465, cg02211382, cg04712730, cg01883744, cg09370277	-0.252823
SNORD116-22	6.71628e-06	0.00100729	0.610527	0.939966	2.12746	7	cg14481604, cg15895329, cg18189263, cg09187760, cg16150571, cg18909847, cg05585263	-0.246182
JMJD8	3.85656e-06	0.000668929	0.610527	0.898011	2.34407	10	cg26750188, cg08398290, cg06191810, cg02851105, cg03899598, cg14816496, cg27647292, cg13372290, cg06646636, cg05787952	-0.243414
SNORD116-3	1.80237e-09	1.1235e-06	0.788187	0.929929	2.58472	12	cg21447579, cg27414593, cg20110984, cg12069692, cg06126413, cg21759784, cg16177714, cg03240141, cg15032755, cg23740975, cg16067029, cg20568038	-0.230153
SNORD116-9	1.80237e-09	1.1235e-06	0.788187	0.929929	2.58472	12	cg21447579, cg27414593, cg20110984, cg12069692, cg06126413, cg21759784, cg16177714, cg03240141, cg15032755, cg23740975, cg16067029, cg20568038	-0.230153
SGCE	3.62626e-21	2.4111e-17	1.18665	0.833492	3.31263	54	cg19107595, cg19924104, cg19663555, cg26503018, cg13660372, cg04521244, cg26997085, cg01169624, cg22924867, cg27393730, cg09512080, cg09890341, cg16492735, cg06674062, cg22331138, cg11589966, cg03384175, cg21771834, cg23342787, cg24885794, cg06695761, cg18139769, cg11175683, cg05531533, cg20041873, cg11562309, cg03682823, cg04303139, cg05277165, cg08291000, cg00906934, cg27230044, cg05096321, cg1…	-0.229515
PEG10	1.08285e-28	2.15996e-24	1.38775	0.810942	3.59065	86	cg19107595, cg27504782, cg19924104, cg16917290, cg19663555, cg27492749, cg12397924, cg21743410, cg26503018, cg13660372, cg21027820, cg03209103, cg04521244, cg26997085, cg01169624, cg23690528, cg22924867, cg27393730, cg09512080, cg09890341, cg16492735, cg17890778, cg06674062, cg22331138, cg11589966, cg03384175, cg21771834, cg25524350, cg04275901, cg23342787, cg24885794, cg06695761, cg18139769, cg1…	-0.2284
B3GNT9	1.91436e-05	0.00214906	0.57561	0.862592	2.35371	11	cg02451853, cg02771381, cg24472320, cg02724047, cg05527491, cg20244056, cg06212637, cg08659394, cg20984188, cg26522057	-0.224518
NRIP2	7.21111e-08	2.61527e-05	0.704976	0.937977	2.4484	10	cg02852959, cg05194726, cg00922748, cg03126946, cg00830029, cg10231675, cg06997549, cg01461254	-0.224091
SNORD107	4.95651e-05	0.00449398	0.557332	0.936773	2.05442	6	cg07268367, cg05894557, cg22934878, cg26724572, cg26582085, cg11166999	-0.224007
ENPP2	7.84299e-07	0.000188487	0.659444	0.945915	2.23298	8	cg06193397, cg06998282, cg14409958, cg02534163, cg02156680, cg04452959, cg16803270	-0.222646
SNORD116-10	2.93447e-05	0.00302447	0.57561	0.943542	2.06926	6	cg21447579, cg12069692, cg16177714, cg14172427, cg15032755, cg24991933	-0.221829
OR52B2	1.16594e-05	0.00149083	0.593325	0.951426	2.08655	6	cg20213166, cg21966764, cg16309319, cg20709280	-0.212679
TCEA3	9.08479e-05	0.00702298	0.538434	0.797928	2.28624	13	cg26299174, cg12692722, cg18474038, cg17323828, cg24451422, cg09896346, cg06177627, cg06033387, cg07736389, cg07820742	-0.212547
CLSTN1	1.07102e-06	0.000248413	0.643552	0.802056	2.47217	18	cg27399414, cg26985289, cg24044762, cg23616100, cg01800926, cg24551579, cg19858017, cg09478648, cg00123104, cg08845510	-0.206016
ZNF785	5.98707e-05	0.00519235	0.557332	0.795957	2.21235	12	cg03859186, cg05993488, cg04206329, cg26140708, cg06274917, cg06114471, cg11346537, cg10976172, cg23893032, cg10826808, cg16489547	-0.202203
CEP41	4.6606e-05	0.00434416	0.557332	0.937629	2.05629	6	cg26675764, cg13108910, cg03595091, cg00876532	-0.202163
HOXA11	3.25264e-06	0.000612213	0.627257	0.639213	2.31933	34	cg04340874, cg09661370, cg07116997, cg18978493, cg10657141, cg12810084, cg24988255, cg16608407, cg17466857, cg01729491, cg16038003, cg10767141, cg09495769, cg04822748, cg15916646, cg25901381, cg00705992, cg19580241, cg15760840, cg08479590, cg00608008, cg01326836, cg24446586, cg24932686	-0.20164
OR4F15	2.49061e-05	0.00264257	0.57561	0.944904	2.07225	6	cg27134049, cg12455465, cg07695475, cg02326750, cg02915052	-0.201589
SNORD116-12	2.11011e-07	6.47544e-05	0.690132	0.937257	2.35198	9	cg22978831, cg08580672, cg01620672, cg04524239, cg17742273, cg08661338, cg14552404	-0.199859
HRNR	0.000100611	0.00750992	0.538434	0.924259	2.02697	6	cg00888758, cg26020982, cg26644914, cg07252308, cg22706866, cg11344574	-0.197787
HIST1H4L	5.41061e-07	0.000140163	0.659444	0.838997	2.52637	15	cg16138458, cg11992375, cg25485294, cg20899581, cg06005695, cg06323023, cg17651821, cg07991112, cg12408601, cg25845597, cg05990544, cg20041567, cg25479916, cg17446896	-0.190598
PLCB4	2.21247e-09	1.33734e-06	0.774939	0.726834	2.72907	37	cg11758280, cg12164029, cg03832855, cg13312062, cg03100801, cg04037197, cg03225601, cg20484832, cg09222486, cg09143713, cg19492010, cg13456056, cg21296708, cg24351677, cg06899578, cg03973404, cg23898322, cg12895255, cg24736099, cg17742409, cg08576827, cg16480239, cg24823920, cg26806367, cg25947253, cg19943221, cg19904783, cg01139925	-0.188917
HIST1H3G	6.06365e-08	2.32599e-05	0.704976	0.843505	2.61311	19	cg02481934, cg23944005, cg24955592, cg02909790, cg21209113, cg04271801, cg23233200, cg00036011, cg26674751, cg01563704, cg04704193, cg11731890, cg23229820, cg21281951, cg14273822, cg23282585, cg14696535	-0.188319
GLS2	1.00136e-08	5.25634e-06	0.74774	0.909294	2.67108	14	cg04830098, cg14477123, cg08809418, cg20877313, cg18250344, cg12191293, cg02009256, cg14679587	-0.187183
HNF1B	0.0001199	0.00854159	0.538434	0.820507	2.23887	11	cg14487292, cg02335804, cg04433035, cg12788467, cg10772489, cg05222347, cg19378036, cg13230606, cg05611300	-0.186338
WNT8B	0.000134479	0.00924983	0.518848	0.91998	2.01759	6	cg26109803, cg27453237, cg05452625, cg21688676	-0.185908
HIC1	2.64109e-11	2.29051e-08	0.863415	0.700984	2.80974	52	cg14809226, cg09633973, cg11144056, cg19962565, cg00815093, cg25432975, cg13915354, cg06065141, cg21556389, cg14294250, cg05775675, cg01143579, cg17182507, cg20664636, cg17739038, cg17416280, cg01070078, cg25365746, cg02151609, cg21973370, cg04962428, cg21994267, cg22934970, cg13951527, cg24576620, cg04414274, cg00592510, cg18051461, cg25449542, cg16011800, cg19058189, cg19001794, cg03542428, cg1…	-0.184822
RAG1	4.75654e-07	0.000126505	0.674963	0.929436	2.33235	9	cg07665575, cg11494699, cg18422371, cg06288355, cg11380669, cg16739709, cg02403899	-0.178484
OR52W1	8.15818e-06	0.00115412	0.593325	0.920663	2.17337	8	cg16209873, cg22223959, cg12248883, cg22872882, cg08050940, cg02494584, cg21326353	-0.177192
TSPAN31	4.3052e-10	3.18059e-07	0.814036	0.938835	2.60947	12	cg06633889, cg24538626, cg23879411, cg20993449, cg03870856, cg20011998, cg15357934, cg22490255, cg24502192, cg10018778	-0.173788
HIST1H3C	6.5053e-07	0.000160199	0.659444	0.880544	2.52295	13	cg21250296, cg15387132, cg02221866, cg02677388, cg07701237, cg13459798, cg07636178, cg17432453, cg10199913, cg25438963, cg26042169, cg26426142, cg11503599	-0.172121
SSPO	1.47445e-05	0.00176112	0.593325	0.914772	2.15946	8	cg01776278, cg26685709, cg19351398, cg18755977, cg24873332, cg16902863, cg06640763, cg12243858	-0.162732
STEAP4	6.20767e-08	2.33631e-05	0.704976	0.851821	2.64884	17	cg03854650, cg21227610, cg11271605, cg12833207, cg00564163, cg25783579, cg24945346, cg19430577	-0.162204
ODF3B	3.25998e-06	0.000612213	0.627257	0.900677	2.35103	10	cg26438682, cg05719032, cg11224765, cg19188021, cg26501714, cg16626435, cg23221113, cg16644494	-0.158425
FAM71C	4.80728e-05	0.00439866	0.557332	0.895692	2.11442	8	cg10635722, cg03935865, cg04282622, cg14893473, cg16882457, cg13183369, cg23170057	-0.152574
C2orf39	1.19466e-06	0.000267751	0.643552	0.900625	2.45749	11	cg10883621, cg11525280, cg04726446, cg02583525, cg14013195, cg13414212, cg20140363, cg14273450, cg01734112, cg15138396, cg12476443	-0.149818
ASCL2	1.50998e-06	0.000320422	0.643552	0.615039	2.39855	43	cg11644479, cg20392764, cg11772171, cg13930892, cg03874471, cg21365566, cg19459876, cg06263495, cg15790820, cg07333715, cg14308479, cg27252164, cg02964724, cg06272038, cg21063716, cg19284039, cg05309948, cg13762320, cg01156550, cg06623151, cg10988368, cg06347739, cg07525299, cg10290276, cg12499235, cg20912770, cg10526374, cg09894698, cg13330341	-0.149015
CELSR3	9.93726e-14	1.52476e-10	0.954542	0.888177	2.96869	25	cg12091542, cg17904852, cg09736162, cg13482209, cg25157280, cg01851088, cg11929643, cg22702772, cg10573386, cg04484520	-0.146123
EOMES	1.53051e-06	0.000321359	0.643552	0.812036	2.52512	17	cg01176458, cg15308664, cg14188354, cg02797548, cg11818703, cg02839268, cg12858460, cg14557534, cg13830203, cg07055504	-0.145124
LINC01227	4.0913e-06	0.000695565	0.610527	0.906165	2.27396	9	cg11714327, cg15562617, cg09785374, cg04277040, cg20630344, cg06083349, cg20481941, cg13778025	-0.141778
RALYL	4.21741e-06	0.000701039	0.610527	0.666721	2.32973	30	cg14153637, cg00431317, cg17822502, cg23777958, cg21163701, cg05716166, cg21671806, cg23649708, cg00266009, cg25757598, cg26669044, cg08327106, cg19688250, cg12642333, cg16020747, cg22403811, cg01538821, cg04842146, cg26408426, cg09757712, cg06955749, cg00034076, cg11234361, cg16769791	-0.140656
DNAH12	9.86163e-05	0.00739511	0.538434	0.82777	2.25869	11	cg17011132, cg24847554, cg06850558, cg21637884, cg16797020, cg10530169, cg05073620, cg17256835, cg09244635	-0.139685
LAT2	1.1507e-05	0.00148084	0.593325	0.83022	2.30758	12	cg03000596, cg17613326, cg21258760, cg14467206, cg01318557, cg07701027	-0.138976
HIST1H2BB	1.6662e-05	0.00192526	0.57561	0.820129	2.27953	12	cg04800585, cg21250296, cg22478210, cg15387132, cg02221866, cg27635394, cg07701237, cg26426142, cg11503599, cg26028573	-0.138915
RASGRP2	3.19801e-06	0.000612213	0.627257	0.716643	2.35319	23	cg26584528, cg18492647, cg06409432, cg14170423, cg08378782, cg14958310, cg21957174, cg00598414, cg13412106, cg03513962, cg26304038, cg05375230, cg02959637, cg23057706, cg06001777, cg25836271	-0.138138
GCC1	5.02407e-07	0.000131862	0.659444	0.873246	2.42717	12	cg23081781, cg10788694, cg02945056, cg08586737, cg16625844, cg01837303	-0.136998
HOXA10	1.18677e-06	0.000267751	0.643552	0.736198	2.4174	23	cg05517976, cg05139500, cg01078824, cg12719001, cg09411999, cg18796277, cg13354034, cg27164642, cg08932985, cg05092861, cg14188840, cg18243072, cg14649140, cg05210501	-0.136749
HIST1H2BI	1.64063e-07	5.19455e-05	0.690132	0.754391	2.51226	24	cg21209113, cg04271801, cg23233200, cg00036011, cg26674751, cg01563704, cg04704193, cg11731890, cg23229820, cg21281951, cg14273822, cg23282585, cg14696535, cg11459603, cg14064694, cg18465515, cg19851715, cg02192855, cg03758514, cg03209557, cg03964941, cg21610164	-0.131041
LCE5A	1.94055e-05	0.00216246	0.57561	0.909918	2.14801	8	cg24909939, cg27204614, cg24208317, cg24034105, cg05248781, cg18081216, cg25739591	-0.129832
TM4SF1	1.43116e-06	0.000306961	0.643552	0.91189	2.3803	10	cg08124030, cg17314034, cg06800962, cg16810293, cg23246821, cg14026546	-0.12976
CYBA	1.05233e-12	1.31193e-09	0.91012	0.945663	2.84756	15	cg04879832, cg09025501, cg26537639, cg27176614, cg00054525, cg14752986, cg19790294, cg08177833, cg08843517, cg24046411, cg05744675, cg03870138, cg10246531, cg03125427	-0.1288
FTMT	0.000123322	0.00869194	0.518848	0.780458	2.16927	12	cg24587518, cg26231489, cg10027422, cg09441819, cg16129975, cg21588562, cg11234457	-0.128668
CA7	3.7229e-08	1.51552e-05	0.719513	0.802414	2.52295	20	cg00182273, cg10394757, cg05440435, cg00560547, cg06438797, cg06998210, cg07095264, cg06524479, cg10352418, cg12938978, cg16303453, cg07497911, cg03469521, cg25231437, cg10373196, cg01532206, cg05552717	-0.128224
MIR429	3.71403e-05	0.00366752	0.557332	0.918035	2.07783	7	cg23651812, cg06967105, cg26330479, cg13362546, cg25101291, cg16561256, cg21810793	-0.128
KIAA0802	5.1936e-06	0.000823356	0.610527	0.957395	2.09964	6	cg27498545, cg19522644, cg26200598, cg07955887	-0.127042
UBXN10	1.7767e-08	8.01246e-06	0.733762	0.812115	2.55346	20	cg25826297, cg08862735, cg24685601, cg06911113, cg03167763, cg14575648, cg25227846, cg19696441, cg24479524, cg11651220, cg18722282, cg22805515, cg08455486	-0.12689
CYP3A4	4.30914e-05	0.00407367	0.557332	0.955108	1.97985	5	cg23326197, cg22821554, cg19046783, cg20572918	-0.126189
OR13A1	1.08824e-07	3.67916e-05	0.704976	0.924157	2.5217	11	cg24775076, cg05877590, cg21636547, cg09707882, cg16348164, cg01167924, cg17059136, cg24246164, cg07389810	-0.125982
ZNF302	1.35903e-05	0.00165297	0.593325	0.821866	2.41426	14	cg02991799, cg10181615, cg19508683, cg08336861, cg19850565, cg18564234, cg00785657, cg22685123, cg09106556	-0.125931
HIST1H3I	6.24048e-07	0.000155735	0.659444	0.760544	2.39131	20	cg16138458, cg11992375, cg25485294, cg01310019, cg20899581, cg06005695, cg06323023, cg07991112, cg25845597, cg05990544, cg20041567, cg25479916, cg04796181, cg12181621, cg05511483, cg08782481	-0.125763
CACNA1E	1.17313e-06	0.000267751	0.643552	0.900823	2.45803	11	cg21963643, cg13948585, cg02974928, cg15742412, cg04902729, cg21790369, cg23241456	-0.124267
HOXB8	1.59041e-08	7.55331e-06	0.733762	0.878493	2.6453	15	cg05999049, cg06602723, cg25928579, cg07026794, cg03107393, cg25116388, cg27294582, cg08151857, cg18196119, cg15539420, cg10505324, cg06760710	-0.122403
TMEM22	9.09607e-06	0.00126881	0.593325	0.767673	2.37819	19	cg17883067, cg22304507, cg13383019, cg15507776, cg25964728, cg25836094, cg18740893, cg13621410, cg15184386, cg02672493, cg15739717	-0.122087
SEC31B	1.90361e-07	5.93301e-05	0.690132	0.83087	2.57397	19	cg00730561, cg20831708, cg23725321, cg26458072, cg26381313, cg04835284, cg24467927, cg04611437, cg26705561, cg01072942, cg03415883, cg02752765, cg15542342	-0.118649
SCN11A	0.0001199	0.00854159	0.538434	0.820563	2.23902	11	cg26369047, cg06080169, cg10490522, cg05342795, cg07791927, cg04393012, cg17218147, cg02244028	-0.117711
CDH11	3.39485e-07	9.67388e-05	0.674963	0.707884	2.52266	31	cg01021552, cg09108073, cg09631415, cg02352722, cg00094303, cg01162378, cg02973961, cg07185854, cg12074857, cg01602001, cg07976976, cg04977618, cg03943568, cg03802982, cg10065825, cg10015051, cg16525066, cg18056414, cg12660963, cg01084990	-0.114452
CRYBB1	1.94544e-06	0.000395976	0.627257	0.937642	2.21345	8	cg17182184, cg00152646, cg02455383, cg16986553, cg01851928, cg04541607	-0.11409
NWD1	4.28707e-07	0.000117143	0.674963	0.816016	2.5152	18	cg21035374, cg20398091, cg15845821, cg13208063, cg19344626, cg19784428, cg10786033, cg20249566, cg01649837, cg05350983, cg08260395	-0.113426
NEUROD6	5.16897e-05	0.00458246	0.557332	0.798803	2.22026	12	cg07289993, cg03535916, cg11554507, cg02127549, cg10048706, cg11164865, cg26312920, cg10265323, cg05008800, cg15903915	-0.113039
TUBB3	5.91807e-14	1.07316e-10	0.954542	0.889995	2.96384	24	cg25921484, cg14078385, cg18701351, cg13006202, cg27170458, cg20776939, cg26892562, cg15061677, cg08442217, cg15669092, cg08975094	-0.110779
NTSR1	1.36067e-08	6.78533e-06	0.74774	0.914179	2.54094	12	cg11877251, cg03567830, cg09893588, cg01539036, cg08678514, cg05295038, cg00065764, cg02658437, cg05990716	-0.110392
GRIP1	6.45973e-05	0.0054368	0.538434	0.834859	2.27803	11	cg07035944, cg09135441, cg10865238, cg00900966, cg13775833, cg22912610	-0.109057
IGSF1	3.44257e-05	0.00346813	0.557332	0.860721	2.24674	10	cg13349581, cg04882894, cg18452672, cg10743239, cg12162305, cg01010618, cg23694557, cg25888867	-0.109051
GRM2	1.35735e-08	6.78533e-06	0.74774	0.766924	2.68974	28	cg00303541, cg04453050, cg12934382, cg26079664, cg00664406, cg21899500, cg10692302, cg20984065, cg25423647, cg25693132, cg21213853, cg26369050	-0.108279
FUZ	1.23823e-05	0.00156323	0.593325	0.823597	2.41935	14	cg14951453, cg10166205, cg07452097, cg23307385, cg11398523, cg23348158, cg21712019, cg04502524, cg19763319, cg10971790, cg01139412	-0.107344
MIR200A	3.71403e-05	0.00366752	0.557332	0.918035	2.07783	7	cg01537494, cg11203990, cg02825344, cg02331673, cg13362546, cg25101291, cg21810793	-0.106682
C6orf142	1.98517e-05	0.0021999	0.57561	0.963979	1.99824	5	cg12664649, cg25511621, cg24180975, cg15046909	-0.103879
KALRN	4.69129e-07	0.000126455	0.674963	0.748769	2.50272	25	cg25184248, cg16278716, cg12144803, cg10430690, cg13151664, cg05121182, cg24829557, cg19928195, cg24323597, cg27617244, cg13308143	-0.103488
RGS6	1.34111e-19	6.68776e-16	1.14219	0.808088	3.30257	55	cg00840927, cg12374527, cg14698775, cg21910196, cg17355820, cg14833233, cg09687016, cg10057936, cg22939637, cg12413375, cg03188118, cg07846460, cg04904280, cg14916494, cg25071711, cg25324843, cg04762820, cg04444865, cg26388423, cg03431000, cg16396954, cg19752613, cg15836597, cg15448616, cg19589853, cg13401371, cg27387579, cg14702655, cg09566735, cg22960662, cg19143722, cg01767732	-0.103466
PRICKLE2	1.29763e-06	0.000284438	0.643552	0.734515	2.45508	25	cg23047271, cg00725333, cg15928808, cg17123610, cg22801134, cg10726931, cg16494848, cg08042918, cg20525037, cg25992258, cg06349851, cg12821367	-0.10294
PLTP	1.13974e-05	0.00147626	0.593325	0.70586	2.33041	22	cg03088990, cg23611945, cg24182521, cg01085389, cg17152789, cg13949692, cg13140564, cg11331678, cg27280575, cg06768188, cg20105087, cg12892562, cg00210548, cg15439382	-0.102526
HIST1H2BE	6.64408e-08	2.45425e-05	0.704976	0.906781	2.59812	13	cg07997936, cg22942804, cg21146268, cg22036966, cg26191923, cg01665823, cg06616678, cg12169977, cg12018485, cg12392684, cg26256916, cg25329267	-0.0987609
SLC16A7	6.58291e-09	3.7517e-06	0.761461	0.813032	2.68425	22	cg11871280, cg14029881, cg20916261, cg24717751, cg03130877, cg17089486, cg17815594, cg26879023, cg13860696, cg06140250, cg26353859, cg00178984, cg26561973, cg23344221, cg21827013	-0.0984524
TIMP3	4.65782e-06	0.000761554	0.610527	0.778867	2.41287	19	cg24080529, cg07641497, cg18198755, cg15004938, cg22687380, cg27221424, cg12498887, cg14456116	-0.0981934
FGF12	2.94147e-08	1.22237e-05	0.733762	0.757834	2.65785	28	cg09593781, cg18780257, cg19507527, cg06804312, cg04988476, cg15104158, cg15543551, cg02992632, cg04346397, cg15048660, cg16366473, cg23207710, cg16209795, cg04003850, cg02403395, cg07127762, cg22069098, cg08002883, cg03401266, cg00386551, cg01257828, cg09725157	-0.0979366
RAB1B	9.08111e-23	9.05705e-19	1.2379	0.840652	3.43566	55	cg02618579, cg02520768, cg18046087, cg21971919, cg21558323, cg14036092, cg14442997, cg11129796, cg01280128, cg01259360, cg15201417, cg22986178, cg15658484, cg22066230, cg02351179, cg16950941, cg19559621, cg15165399, cg18485444, cg23034356, cg02410860, cg02996291, cg15615396, cg04609045, cg19553869, cg15299835, cg10730497	-0.0966091
IL25	6.73624e-05	0.00557542	0.538434	0.949864	1.96898	5	cg23619217, cg14366598, cg27482572, cg25914748, cg07258507	-0.0965809
IGFL4	0.000140456	0.00956201	0.518848	0.919271	2.01603	6	cg15458254, cg25870459, cg27048142, cg13095627	-0.0959547
LRFN4	7.77186e-06	0.00113157	0.593325	0.795995	2.39688	15	cg18986090, cg14393462, cg11862081, cg15320059, cg01667185, cg05111110, cg26870803	-0.0953666
SLCO1A2	6.45723e-05	0.0054368	0.538434	0.764278	2.3499	16	cg19659215, cg15583072, cg12127290, cg02988391, cg22401524, cg19610177, cg06941127, cg09215104, cg10791971, cg11704114	-0.0949785
PSIMCT-1	2.3261e-07	7.03012e-05	0.690132	0.964232	2.18239	7	cg02146091, cg17840843, cg24607140, cg25645178, cg15815607, cg25359645	-0.0941282
RSPH9	3.64998e-06	0.000644302	0.627257	0.930855	2.19743	8	cg17536595, cg11034626, cg20582800, cg05547260, cg01344171	-0.0934903
MIXL1	3.56524e-05	0.00356066	0.557332	0.84824	2.31454	11	cg26100711, cg11460359, cg22789900, cg19714913, cg09678193, cg18564989, cg26886972, cg24405179, cg25162270	-0.0931883
FGF19	0.000137914	0.00942115	0.518848	0.719907	2.23864	17	cg09574088, cg15774153, cg01147192, cg27139491, cg26096837, cg26928125, cg12004787, cg00606989, cg18210732, cg27330757, cg08639748, cg20780721	-0.0929792
HLTF	2.1793e-11	1.97593e-08	0.863415	0.831905	2.79537	26	cg02611507, cg05555455, cg18549036, cg04120413, cg13328459, cg03678609, cg04731810, cg21111416, cg27554556, cg07275648, cg25951608, cg20117402, cg09392355, cg21089667, cg02398045	-0.0923134
LRRC52	3.57012e-05	0.00356066	0.557332	0.875551	2.19713	9	cg18168448, cg15328271, cg20964423, cg03454607	-0.0918569
LEUTX	1.84411e-05	0.00210197	0.57561	0.863405	2.35592	11	cg09780271, cg24592431, cg17750304, cg03281369, cg03734045, cg11910782, cg11713304	-0.091757
TRIM72	0.00012618	0.00876973	0.518848	0.943906	1.95663	5	cg07620544, cg27124512, cg19462296, cg01635501	-0.091299
TM7SF2	2.17288e-10	1.7337e-07	0.826657	0.915161	2.75571	15	cg10534923, cg20553394, cg14293362, cg00475193, cg00310855, cg14430111, cg05639258, cg05383670, cg27370184, cg20277416, cg12879713	-0.0907669
ATP10A	1.24353e-09	8.55334e-07	0.788187	0.788364	2.76021	29	cg18083248, cg25846723, cg18939241, cg06066676, cg26879349, cg02245837, cg26230285, cg09638395, cg00288824, cg17174275, cg08828036, cg18194306, cg22797991, cg16417876, cg16389285, cg26519141, cg26062856, cg24687432, cg03307893, cg00774088, cg21951425, cg07470694, cg09984339, cg20124450, cg09454187	-0.0903649
MIR921	1.71684e-05	0.00196815	0.57561	0.928569	2.10167	7	cg17323982, cg06928021, cg24428232, cg24554839, cg16746864, cg17940268	-0.0894134
IL2RB	2.27576e-05	0.00242752	0.57561	0.813184	2.26023	12	cg11558856, cg12335447, cg11619069, cg02238178, cg04995291, cg20862070, cg23733146	-0.0886907
PLAC4	0.000108549	0.00798975	0.538434	0.825228	2.25175	11	cg10606725, cg03950924, cg10640077, cg15266021, cg20127243, cg01509884, cg01300218, cg20423977, cg01612285	-0.0883248
FAM183A	6.18323e-06	0.000941899	0.610527	0.84141	2.33868	12	cg11613578, cg20991612, cg05125578, cg22608128, cg15961211, cg15997906, cg12059147, cg04900427	-0.0853049
CC2D1A	3.90837e-05	0.0037662	0.557332	0.762188	2.29508	15	cg09479389, cg20324851, cg21517055, cg23925190, cg23282480, cg14269716	-0.085194
HRC	1.66978e-05	0.00192526	0.57561	0.913393	2.15621	8	cg14614266, cg01367324, cg10695490, cg23562228, cg22833618, cg21697944	-0.0846067
IRS2	0.000124625	0.00869194	0.518848	0.638123	2.09536	23	cg03337886, cg25312054, cg15714599, cg05514401, cg25310555, cg24670552	-0.0845367
SFTPB	0.000143648	0.00971304	0.518848	0.896123	2.02823	7	cg22449698, cg19643458, cg16290299, cg09079897, cg26394380, cg17931078, cg07313956	-0.0817066
TRIM71	1.63536e-05	0.00190764	0.57561	0.833917	2.38935	13	cg18310412, cg08145617, cg10677645	-0.081447
NCKAP5	1.91775e-05	0.00214906	0.57561	0.641914	2.15696	26	cg07265871, cg13078706, cg02191986, cg25153505, cg16328548, cg24388039, cg13784769, cg03253615	-0.0780493
C19orf57	5.94079e-05	0.00517471	0.557332	0.739805	2.30051	17	cg09479389, cg20324851, cg21517055, cg23925190, cg23282480, cg14269716	-0.0757005
C16orf86	8.32697e-06	0.0011697	0.593325	0.848319	2.43062	13	cg06637893, cg03675884, cg11296880, cg20444098, cg03980541, cg22424366, cg25544729, cg10578265	-0.0751607
MIR200B	9.82806e-06	0.0013246	0.593325	0.953308	2.09068	6	cg07123481, cg01537494, cg11203990, cg02825344, cg02331673	-0.0729214
PDZRN3	8.38784e-08	2.9353e-05	0.704976	0.60114	2.3875	50	cg12186261, cg07268684, cg01296160, cg10526031, cg01318506, cg16375215, cg24202605, cg02646092, cg16875202, cg05398784, cg00063223, cg15496998, cg09497523, cg23015944, cg12131160, cg07319806, cg22608019, cg20097645, cg05502701	-0.0728797
ZNF804B	3.38586e-05	0.00342832	0.557332	0.807198	2.24359	12	cg25736755, cg26984626, cg16172408, cg23219720, cg11378181, cg12745764	-0.0726435
HOXC6	9.27818e-09	5.14088e-06	0.74774	0.624403	2.48689	56	cg06714180, cg22378817, cg04576672, cg22198132, cg11941633, cg07461977, cg27441225, cg03892356, cg25122233, cg00567703, cg26019295, cg02491017, cg22621272, cg18040878, cg00243574, cg15817960, cg07779605, cg12232783, cg19164987, cg04704531, cg15660418, cg16937769, cg04105511, cg02491692, cg19892287, cg09753606	-0.07225
ASB4	9.72619e-06	0.0013246	0.593325	0.882593	2.30383	10	cg26847490, cg02395581, cg06784129, cg20040691, cg11554605, cg21787063, cg19100779, cg25692621, cg14557807	-0.0714121
CORO1A	0.000141899	0.00962745	0.518848	0.697422	2.14966	18	cg08160619, cg06030619, cg19401411, cg20663003, cg09297198, cg08678256, cg05272373, cg03691812	-0.071363
TUBA1A	1.88104e-05	0.00213188	0.57561	0.762896	2.37231	17	cg13156415, cg15156528, cg11427310, cg25914621, cg23558087, cg10061851	-0.0686669
PYDC1	6.28456e-05	0.00538017	0.538434	0.794564	2.20847	12	cg20394888, cg27612447, cg13974531, cg09383106, cg04784212, cg23042052, cg13352836, cg16556397	-0.0683036
B4GALNT4	2.10228e-06	0.000415189	0.627257	0.70549	2.34941	24	cg12811157, cg25020933, cg10828456, cg15762098, cg17682432, cg24194132, cg10453390, cg15971656, cg18916019, cg25868831, cg10726517	-0.0682964
LOXL1	1.23986e-06	0.000274793	0.643552	0.832654	2.56013	16	cg14435807, cg19257102, cg03682712, cg04436755, cg06283368, cg20652404, cg12594244, cg00028013, cg04604773, cg24168641, cg22590761	-0.0681814
SYNPR	8.71496e-05	0.00679052	0.538434	0.758052	2.33076	16	cg06185146, cg11282156, cg23999457, cg06314761, cg09462808, cg22432270, cg19467202	-0.0675127
LINGO2	1.3245e-06	0.000287172	0.643552	0.684465	2.4392	31	cg05749700, cg07529302, cg05775586, cg21451841, cg04761051, cg24537315, cg01823699, cg09482935, cg07241951, cg04847826, cg21429410, cg03011514, cg01632077, cg14003886	-0.0667324
GRIN2D	2.20175e-05	0.00237322	0.57561	0.813932	2.26231	12	cg05173782, cg08746775, cg12965344, cg01565028, cg11953334, cg09248655	-0.0666072
RERG	3.45895e-06	0.000627233	0.627257	0.816931	2.51179	16	cg12376584, cg04391637, cg01744047, cg01145131, cg25283609, cg24979348, cg16173736, cg12642725, cg12304599, cg03028472	-0.0655832
ITPRIP	6.08461e-05	0.0052541	0.557332	0.57405	2.10128	35	cg16636756, cg19640166, cg25552843, cg22888181, cg00242936, cg18615437, cg20819968, cg04249737, cg24199006, cg23744755, cg06707307, cg27365978, cg05780213, cg18149009, cg16859352, cg03915901	-0.0644456
HAGHL	9.77932e-06	0.0013246	0.593325	0.707743	2.3066	21	cg04050728, cg01680844, cg16899442, cg22781074, cg19208810, cg15671771, cg06460013, cg16057243, cg11056497, cg22818931, cg16443148, cg07516976	-0.0641363
TNS1	7.27201e-11	6.04395e-08	0.839089	0.75772	2.90902	38	cg08420460, cg02057716, cg05004424, cg08243496, cg17274704, cg03383268, cg09548780, cg13419986, cg12854901, cg06320380, cg21023831, cg20697464, cg18525582, cg22754610, cg18982445, cg26047334, cg09903698, cg18752854, cg10520865, cg20751706	-0.0632617
CCDC78	1.53168e-05	0.00180826	0.57561	0.697398	2.19276	20	cg04050728, cg01680844, cg16899442, cg22781074, cg19208810, cg13810511, cg16057243, cg11056497, cg22818931, cg16443148, cg07516976	-0.0631903
HIST1H2AL	3.78066e-05	0.00369671	0.557332	0.74953	2.33075	17	cg06484167, cg01171339, cg16051742, cg09032630, cg09043250, cg08540307, cg11796507, cg13617204	-0.0629438
ANKRD6	3.98647e-07	0.000110442	0.674963	0.588022	2.35696	52	cg12737015, cg00077665, cg25002371, cg02680733, cg27165600, cg16781755, cg02865240, cg02615520, cg05384277, cg09787909, cg25738497, cg12556907, cg16304097, cg26504263, cg25473467, cg13281026, cg23607667, cg13645178, cg03427461, cg21678787, cg19837696, cg08353308, cg25214347, cg25424310, cg15794363, cg01089223, cg05200653, cg26978611, cg04512899	-0.0623739
ESYT3	5.0946e-05	0.00455704	0.557332	0.799585	2.22243	12	cg12616277, cg10588034, cg20031397, cg26258273, cg14983698, cg21075829, cg16637178, cg15065371, cg22160121	-0.062013
HSD17B10	9.29406e-05	0.00713033	0.538434	0.829474	2.26334	11	cg14681882, cg24552529, cg01477427, cg01720332, cg01349336, cg26323797, cg00128197, cg10018458, cg20010130, cg21156383	-0.0611667
ANK1	5.71925e-06	0.000884356	0.610527	0.671772	2.25729	26	cg13432087, cg08881214, cg25043378, cg17274126, cg12003463, cg23241016, cg11479568, cg01678292, cg12439423, cg17753169, cg04153489, cg09232650	-0.0609804
FUCA1	5.01976e-05	0.00451032	0.557332	0.743539	2.31212	17	cg22614927, cg04160030, cg22077361, cg10953003, cg24792360, cg21528040, cg12084952, cg10051214	-0.0609131
CCDC80	1.26116e-05	0.00158216	0.593325	0.826128	2.29621	12	cg20272205, cg21307628, cg19593401, cg05963085, cg02954903, cg03180489, cg09274237	-0.0601068
PRG2	7.67464e-05	0.00617283	0.538434	0.864662	2.16981	9	cg05471009, cg15725881, cg12819873, cg16638230, cg15971518, cg15357945, cg01578633, cg04549076	-0.0600613
CCDC85B	1.02066e-06	0.000239518	0.643552	0.835886	2.57007	16	cg22360649, cg03168587, cg16073427, cg05339305, cg22019290, cg04024572, cg27334311, cg06229167, cg22247037, cg12930602	-0.0600097
FKBP11	1.8775e-08	8.14143e-06	0.733762	0.810897	2.54962	20	cg22021756, cg05883907, cg01612057, cg23692087, cg13203223, cg19190217, cg05999245, cg23699916, cg13516755, cg15620146, cg21908259, cg11067907, cg20346388, cg22864266, cg03059112, cg11557857	-0.0598684
CHD5	8.67295e-05	0.00678429	0.538434	0.862094	2.16336	9	cg24151926, cg17175208, cg00282347, cg11726911, cg14995214, cg08706545	-0.0591708
PLEKHM3	5.67997e-05	0.00496922	0.557332	0.723791	2.23093	18	cg20383801, cg15568827, cg09368486, cg06732666, cg21449384, cg10323457, cg08637946, cg27427227, cg27618172, cg19917744	-0.0583845
TARBP2	5.64636e-06	0.000884356	0.610527	0.707248	2.32234	23	cg17218935, cg10530362, cg04441458, cg13065262, cg06006168, cg22842524, cg18215445, cg01833398, cg20804957, cg02511796, cg22559639, cg26998267, cg27401583, cg03660326, cg12372788, cg00910333, cg16615518, cg04660357, cg14903309	-0.058102
GNAO1	0.000112027	0.00811229	0.538434	0.707039	2.1793	18	cg18563571, cg02537948, cg17884145, cg19145289, cg20101501, cg06728579, cg12757095, cg05659265	-0.0576399
GNASAS	1.38242e-07	4.44759e-05	0.690132	0.651345	2.54013	43	cg26496204, cg18935491, cg01715551, cg15160445, cg26102503, cg14482474, cg22989942, cg19592829, cg04677683, cg18224653, cg17841572, cg14176797, cg08166863, cg25229306, cg06693667, cg23249369, cg09123158, cg25326570, cg24203465, cg24617313, cg11285807, cg05309239, cg21938532, cg14309385, cg12573482, cg04457481, cg19140375, cg22860367, cg03010274, cg06200857, cg12321149, cg07947033	-0.0575309
PLAC1	1.20174e-05	0.00152682	0.593325	0.763745	2.36602	19	cg14723177, cg21793688, cg07157700, cg07370636, cg17073891, cg12770204, cg02643376, cg02831668, cg10425426, cg10061736, cg17702561, cg14778349, cg14674582, cg06078978, cg21402722	-0.0570404
LRRFIP1	6.69447e-05	0.00556394	0.538434	0.671543	2.18862	21	cg26271045, cg15674193, cg24656153, cg02367660, cg17815538, cg19442696, cg09037813, cg10984625, cg20793359, cg19269264, cg06289479, cg21532103	-0.0566138
ST3GAL1	1.21475e-11	1.15384e-08	0.875325	0.638639	2.78922	72	cg10673140, cg24315450, cg24282680, cg06089824, cg19640082, cg02609337, cg25490594, cg05785612, cg09793563, cg09309913, cg07621684, cg17962854, cg12831076, cg18716689, cg17927815, cg21583284, cg22410013, cg23055914, cg20229014, cg14732528, cg08858239, cg17394189, cg08083022, cg08809197, cg10903500, cg04188397, cg20603611, cg11914555, cg11020586, cg01911237	-0.0564153
LIME1	0.000149748	0.00993103	0.518848	0.741528	2.27995	16	cg00446123, cg24631526, cg21201401, cg13002740, cg14977069, cg20513976, cg22616379, cg06653796, cg14396214, cg20844262	-0.0563476
LY6G6D	2.7852e-05	0.00292402	0.57561	0.863993	2.25528	10	cg10189661, cg08342194, cg09286468, cg13123009, cg19240857, cg16308538, cg02117884	-0.0561422
HIPK4	0.000149859	0.00993103	0.518848	0.785328	2.25014	13	cg21466821, cg07123548, cg04626675, cg22964259, cg17222365, cg17079641, cg07614448, cg06585637, cg12291109, cg09412728, cg14115392	-0.05498
MAP1LC3B2	0.000124337	0.00869194	0.518848	0.745989	2.29367	16	cg19554257, cg18615133, cg23368778, cg11185549, cg26812615, cg12196045, cg06383241, cg12894524, cg18630390, cg12506165, cg03822198	-0.0548775
CASK	8.01704e-05	0.00639664	0.538434	0.832122	2.27057	11	cg23767642, cg02161125, cg24931882, cg03983969, cg15034216, cg12614178, cg00818649, cg17548613, cg12124890, cg23530509, cg16269097	-0.054863
PAQR3	0.0001009	0.00750992	0.538434	0.785735	2.18393	12	cg26131292, cg04112626, cg04983296	-0.054407
GPR180	0.000111364	0.00810721	0.538434	0.783108	2.17663	12	cg16505056, cg18412871, cg26525231, cg21776568, cg09582042, cg11661263, cg15477845	-0.0538644
APBB1	8.46339e-05	0.0066727	0.538434	0.533045	2.07878	43	cg26120958, cg06805557, cg10502022, cg25869889, cg01258786, cg03410065, cg02650122, cg03707208, cg27190843, cg01624871, cg25315855, cg20534302, cg03559682, cg12976141, cg19199146, cg24312918, cg23293410	-0.0515181
ZHX2	3.08342e-15	7.68813e-12	1.00732	0.655011	2.87055	91	cg07808424, cg24095931, cg12954554, cg23509227, cg17511604, cg03263637, cg27608614, cg10689740, cg14431799, cg17280975, cg03408115, cg16904483, cg18918010, cg10081084, cg03796881, cg05153682, cg19619882, cg15502081, cg17640486, cg09915376, cg01524948, cg15568213, cg21426303, cg14645844, cg08717398, cg02820104, cg22043381, cg01523767, cg03314365, cg13758290, cg14355321, cg09520037, cg13536079, cg0…	-0.0485385
NETO2	0.000147479	0.0098744	0.518848	0.832333	2.17264	10	cg07531110, cg18299368, cg04660816, cg06364315, cg01122672, cg07869548, cg18867659, cg07973470, cg12641578, cg04203758	-0.04821
FAM59A	1.44379e-05	0.0017349	0.593325	0.653324	2.29132	28	cg06972911, cg15065622, cg13596049, cg06910925, cg18968597, cg14177418, cg05503968, cg16458671, cg18086635, cg26427436, cg14385280, cg03812384, cg12692042, cg17880256, cg23914146	-0.048061
TIAM2	3.78269e-06	0.000661871	0.627257	0.635577	2.30614	34	cg11006283, cg04619137, cg09364590, cg25040437, cg04228709, cg21707172, cg09837169, cg14845086, cg07954172, cg22218588, cg17677254, cg25142749, cg20925955, cg06953017, cg09420214, cg02725570, cg16333846, cg13591386, cg02202664	-0.0458997
YTHDC1	7.27001e-05	0.00591898	0.538434	0.761974	2.34282	16	cg04094193, cg27196999, cg13675329, cg08094098	-0.0450545
ZNF311	5.01388e-05	0.00451032	0.557332	0.648546	2.15978	24	cg12064504, cg14102966, cg08390760, cg21310336, cg00105025, cg15171221, cg20594345, cg26127652, cg12244205, cg18305433, cg18798934, cg26883712, cg22748740, cg02004594	-0.0427494
IMPA1	8.41869e-05	0.00666379	0.538434	0.78174	2.29639	14	cg23384786, cg11726593, cg16746631, cg13714895	-0.0427185
PRR16	4.59914e-05	0.004307	0.557332	0.569059	2.13666	37	cg01777372, cg10416840, cg27585359, cg17113038, cg22662863, cg23034100, cg27453496, cg22003366, cg16621691, cg02198397, cg11613229, cg23149687, cg20514991, cg08796299, cg10698355, cg25199346, cg27107171, cg17204213, cg16085190, cg08981702, cg16643575, cg26464221	-0.0422287
KCNK4	7.60081e-05	0.0061382	0.538434	0.72498	2.24593	19	cg09396196, cg14673256, cg10028227, cg06129498, cg10589249, cg12929567	-0.0413959
SMAD7	5.20093e-06	0.000823356	0.610527	0.720311	2.2648	20	cg14918877, cg14751914, cg12464192, cg20474688, cg02202111, cg12651664, cg25248124, cg11023721	-0.0410698
FBXO15	3.17587e-05	0.0032321	0.557332	0.682973	2.22588	21	cg17886488, cg10320000, cg16025200, cg00895070, cg03595406, cg24372565, cg20250274, cg03959733	-0.0400986
TRAF3IP3	1.35351e-05	0.00165297	0.593325	0.754703	2.32621	18	cg22916645, cg08655071, cg08972363, cg20694619, cg19099296, cg25448699, cg11705496, cg00450164, cg26395478, cg01000850, cg15353589, cg03195100	-0.0395673
SLC4A5	9.67754e-05	0.00728445	0.538434	0.645111	2.11831	23	cg26937509, cg25100409, cg11419725, cg20336730, cg25811526, cg15620646, cg11275875, cg13459852, cg20261478, cg02205832	-0.039417
AFF2	7.96707e-05	0.0063823	0.538434	0.73208	2.27649	17	cg19759972, cg18557414, cg02167456, cg04141767, cg16482217	-0.0389615
MUPCDH	4.68634e-05	0.00434784	0.557332	0.895979	2.1151	8	cg27261397, cg22289115, cg08057038, cg03875235	-0.0386699
KCNV1	0.000136063	0.00932663	0.518848	0.720187	2.2395	17	cg13454407, cg09673860, cg04237663, cg00803179, cg05860890, cg15638055, cg21549927	-0.0379296
TSPAN32	1.79443e-06	0.000369005	0.643552	0.686316	2.40292	29	cg26598899, cg15924868, cg00502099, cg05572370, cg23929682, cg19766471, cg04026926, cg02537342, cg00833795, cg14510967, cg07489413, cg13592872, cg00041575, cg05403469, cg11525052, cg05509777	-0.0367092
TFF3	2.05374e-05	0.00225087	0.57561	0.816889	2.27053	12	cg14283447, cg21970261, cg04250512, cg19452276, cg05098869, cg20488657, cg05671561, cg18392348	-0.0358983
CORO2A	8.22793e-05	0.00653874	0.538434	0.714341	2.20181	18	cg06895911, cg09550624, cg03247090, cg13675814, cg25842181, cg13704599, cg00861727, cg00135728	-0.0352738
PRKAG2	9.75312e-06	0.0013246	0.593325	0.461141	2.01091	75	cg17814717, cg18892778, cg01949584, cg16373141, cg12736613, cg22615330, cg23185029, cg20269607, cg17192599, cg00294620, cg12889538, cg15678508, cg13588073, cg00013759, cg20716058, cg21247398, cg12356730, cg15769735, cg10268249, cg25579477, cg20972917, cg01423695, cg17359198, cg01108370, cg14100005, cg04779726, cg00241074, cg02696607, cg13066846, cg08897188, cg26482626	-0.0339849
ABAT	1.17934e-07	3.92071e-05	0.704976	0.59532	2.36438	50	cg07439546, cg03500056, cg06640553, cg08549495, cg26915924, cg26058226, cg25651593, cg05372963, cg17316475, cg06604249, cg00231389, cg03389720, cg17395119, cg16586594, cg01370440, cg04332619, cg07431888, cg00220102, cg06619047	-0.0297298
FGF20	0.000109968	0.00803489	0.538434	0.824161	2.24884	11	cg24030449, cg05190285, cg11196848, cg17808882, cg06143905, cg27110277, cg11192975, cg02695780	-0.0295891
ESR2	4.14961e-06	0.000695565	0.610527	0.60751	2.31313	40	cg19675664, cg11059483, cg01015652, cg18730515, cg16792632, cg21434113, cg20793562, cg02306513, cg01845091, cg07355632	-0.0295318
BHLHA15	4.52008e-05	0.00425292	0.557332	0.813206	2.33001	13	cg18213889, cg14446979, cg14975238, cg24418182, cg22042803, cg13918611, cg00625845, cg04421713, cg22884541, cg07740640, cg02258139	-0.0282633
ZNF423	1.61325e-05	0.00189291	0.57561	0.538762	2.14996	53	cg10699157, cg20119380, cg11948799, cg09950423, cg21902192, cg02238504, cg11724430, cg15209863, cg17475484, cg00279867, cg00879825, cg05319033, cg22775544, cg04792989, cg06679881, cg17600402, cg24042402, cg11358589, cg25528501, cg05063097, cg02846632	-0.0270995
MAST4	1.53204e-05	0.00180826	0.57561	0.576716	2.2351	42	cg05088356, cg08274405, cg17760391, cg13695535, cg10629165, cg09728102, cg00480850, cg19217739, cg24464915, cg10185128, cg17606548	-0.0244603
TNXB	4.09795e-06	0.000695565	0.610527	0.462731	2.1223	81	cg03543593, cg06292891, cg25067686, cg20477776, cg01178040, cg27359264, cg22501666, cg05619785, cg13654183, cg05956076, cg10736208, cg13823701, cg14238986, cg02976009, cg15773251, cg00188055, cg14620908, cg15657588, cg03644587, cg00979704, cg26537323, cg19647111, cg11431261, cg17806757, cg14630933, cg16478197, cg17832639, cg07400294, cg05045332, cg20161227, cg16735938, cg19935845, cg12743359	-0.0239979
THBS1	7.59139e-05	0.0061382	0.538434	0.655528	2.15251	23	cg10078511, cg08433504, cg25499543, cg25503381, cg23849826, cg23116540	-0.0223501
DIABLO	0.000124023	0.00869194	0.518848	0.588807	2.06152	29	cg01343152, cg19529732, cg00106420, cg08983124, cg09054533, cg22738812, cg16238621, cg14703891, cg10802680, cg09552189, cg21805118, cg07925433	-0.0201475
HSPA1A	7.59216e-06	0.00111354	0.610527	0.623247	2.28137	35	cg15174834, cg18466674, cg26616261, cg11485463, cg21122656, cg19677203, cg13024590, cg22847691, cg18846140, cg22715094, cg24888257, cg10598353, cg00929855, cg18315695, cg09085842, cg07310538, cg02897359, cg12883479, cg15185479, cg13413286, cg02704535, cg01639032, cg13838634	-0.0176957
KCNJ14	0.000130962	0.00903909	0.518848	0.653672	2.05528	20	cg07685765, cg21515032, cg27401972, cg25084404, cg07990198, cg24157558, cg06099227, cg21184116, cg10398116, cg16848708	-0.0161122
RAB30	4.74448e-05	0.0043814	0.557332	0.484252	1.92461	54	cg22953519, cg14902230, cg00207981, cg24649967, cg25145977, cg12798869, cg19653221, cg08895260, cg26735869, cg12453687, cg13586231	-0.00883957
PDE4D	0.00010492	0.00778008	0.538434	0.37694	1.7519	106	cg12532275, cg01998005, cg00428334, cg10012273, cg23219119, cg08554295, cg24411778, cg19047119, cg22152616, cg11848361, cg23094665, cg10920469, cg22854590, cg03540339, cg15410418, cg25472561, cg23509134, cg12887041, cg25787654, cg26078977, cg10719447, cg17465352, cg00141330, cg17453220, cg16711835, cg13112511, cg22495322, cg23115253	-0.00556059
NDC80	3.89882e-05	0.0037662	0.557332	0.680149	2.21667	21	cg16168723, cg26393983, cg13425515, cg14868726, cg05407825, cg27423261, cg26661543, cg16932672, cg21796667, cg06454226, cg07333223, cg18418962, cg17241550, cg16421612, cg02807146	-0.00498305
