# Supplementary material for: BRAFV600E augments WNT signaling in colorectal cancer via aberrant DNA methylation
Source: iScience. 2025 May 20;28(7):112708. doi: 10.1016/j.isci.2025.112708 (PMC12272824; doi:10.1016/j.isci.2025.112708)
Supplement: Table S3. DMRs (gene bodies) in HUB040 and NC versus BC1 and BC2 organoids [file mmc4.xlsx]

## Sheet: DMRS (gene bodies)
	pval	padj	log2err	ES	NES	size	leadingEdge	dif_beta
NFATC2	7.72808e-42	1.19832e-37	1.68434	0.879823	3.8976	86	cg11074047, cg24915158, cg12368969, cg04560229, cg10546044, cg08153812, cg12133921, cg06381480, cg02037910, cg00689890, cg09328744, cg04495566, cg09740920, cg18472279, cg18758067, cg02263932, cg18740175, cg01334549, cg04516539, cg05978318, cg20683770, cg13757832, cg21529264, cg12945336, cg01473743, cg16438349, cg04923604, cg26408896, cg19119603, cg26135056, cg25840780, cg00320091, cg24351262, cg0…	0.186001
PRDM16	2.60802e-41	2.022e-37	1.672	-0.631062	-1.92022	599	cg21167817, cg10245001, cg25362585, cg14712575, cg21160149, cg16006665, cg24300981, cg21848088, cg24335751, cg10519004, cg24298696, cg12648819, cg04882222, cg06703375, cg21961270, cg24155739, cg01793374, cg16686396, cg00087546, cg10588310, cg16059167, cg15065169, cg17537707, cg09142221, cg23050300, cg01071314, cg16002887, cg20988960, cg15059176, cg13087441, cg12559532, cg08947445, cg16120249, cg0…	-0.120107
MCTP1	2.54469e-33	1.31526e-29	1.50239	0.844554	3.67617	80	cg26743129, cg03726564, cg06307128, cg16887335, cg02426952, cg04565127, cg03008888, cg04841176, cg17460298, cg25279395, cg23461578, cg13899452, cg16529799, cg10093750, cg21977465, cg05030185, cg25490352, cg17008295, cg19717535, cg16396866, cg22824730, cg13528170, cg27327073, cg17331980, cg02028216, cg20992700, cg08172581, cg10172967, cg06778183, cg13684283, cg03277974, cg01420103, cg13867392, cg0…	0.137767
SFMBT2	1.02195e-32	3.96158e-29	1.48854	0.867254	3.71685	71	cg16279100, cg20397944, cg10782139, cg24816449, cg22142865, cg07763467, cg12123470, cg13562929, cg08203890, cg16155179, cg20292154, cg08630007, cg04808066, cg13323127, cg16621400, cg07867650, cg24505144, cg27147232, cg21377158, cg03832371, cg17910650, cg19104196, cg10329138, cg06560257, cg26922690, cg15362304, cg02880356, cg06106259, cg15172728, cg05988583, cg14986870, cg04955405, cg11575865, cg0…	0.114139
PCDHGA1	4.29323e-27	1.33142e-23	1.34993	-0.624044	-1.88518	417	cg08067695, cg22052948, cg22861116, cg16505764, cg21161927, cg03086707, cg03415916, cg13254082, cg02074191, cg05754968, cg02741229, cg04160343, cg10805220, cg11059720, cg26337998, cg02297173, cg21929183, cg26647197, cg18164784, cg05558169, cg11655243, cg26485937, cg06541208, cg26811372, cg00758915, cg23470729, cg15732498, cg21915313, cg17100872, cg18507379, cg26282384, cg06575035, cg20717585, cg2…	-0.114048
PCDHGA2	7.68602e-26	1.98632e-22	1.31889	-0.62527	-1.88616	393	cg08067695, cg22052948, cg22861116, cg16505764, cg21161927, cg03086707, cg03415916, cg13254082, cg02074191, cg05754968, cg02741229, cg04160343, cg10805220, cg11059720, cg26337998, cg02297173, cg21929183, cg26647197, cg18164784, cg05558169, cg11655243, cg26485937, cg06541208, cg26811372, cg00758915, cg23470729, cg15732498, cg21915313, cg17100872, cg18507379, cg26282384, cg06575035, cg22464292, cg2…	-0.114119
CDYL2	2.01555e-25	4.46473e-22	1.31101	0.900661	3.66007	45	cg13602435, cg21022888, cg25725911, cg08433288, cg26779114, cg10158330, cg14822494, cg20311502, cg17294065, cg00664879, cg26248508, cg09021557, cg06612950, cg15970826, cg21729568, cg07428892, cg16713168, cg26902418, cg12782404, cg10415354, cg06961771, cg20263086, cg13321914, cg09120670, cg17886727, cg03879623, cg12350732, cg13729484, cg04737434, cg27273515, cg02875965, cg18455965, cg16290727	0.156475
MIR7853	7.53562e-25	1.3796e-21	1.29512	0.88519	3.60266	48	cg23289226, cg13363808, cg11390344, cg26266985, cg03085443, cg22687497, cg02851043, cg01035219, cg26576274, cg26833654, cg26837747, cg07469205, cg16208848, cg18471021, cg25317338, cg15928974, cg14506197, cg26471191, cg14592981, cg11220811, cg14511781, cg22097777, cg20769477, cg16450290, cg12232996, cg02440797, cg25409638, cg21472830, cg08471449, cg15427166, cg04221848, cg18584042, cg11479653, cg2…	0.239576
PCDHGA3	8.0075e-25	1.3796e-21	1.29512	-0.623991	-1.87621	374	cg08067695, cg22052948, cg22861116, cg16505764, cg21161927, cg03086707, cg03415916, cg13254082, cg02074191, cg05754968, cg02741229, cg04160343, cg10805220, cg11059720, cg26337998, cg02297173, cg21929183, cg26647197, cg18164784, cg05558169, cg11655243, cg26485937, cg06541208, cg26811372, cg00758915, cg15732498, cg21915313, cg17100872, cg18507379, cg26282384, cg06575035, cg22464292, cg22463553, cg1…	-0.112403
PCDHGB1	4.40926e-23	6.837e-20	1.24623	-0.620583	-1.85964	356	cg08067695, cg22052948, cg22861116, cg16505764, cg03086707, cg03415916, cg13254082, cg02074191, cg05754968, cg02741229, cg04160343, cg10805220, cg11059720, cg26337998, cg02297173, cg21929183, cg26647197, cg18164784, cg05558169, cg11655243, cg26485937, cg06541208, cg26811372, cg00758915, cg15732498, cg21915313, cg17100872, cg18507379, cg26282384, cg06575035, cg22464292, cg22463553, cg14378860, cg0…	-0.109438
FAM155A	2.73484e-22	3.85512e-19	1.22105	-0.813838	-2.30721	88	cg16641455, cg12025690, cg27276924, cg23782866, cg07094987, cg12374044, cg25802465, cg17271006, cg03866306, cg06303171, cg20907256, cg04360047, cg01802380, cg20343827, cg22394704, cg27522567, cg16885235, cg26777222, cg13130979, cg05001544, cg23511851, cg23209926, cg07278932, cg17252260, cg04860977, cg07532986, cg13728836, cg10980791, cg14924326, cg25549968, cg11542543, cg20433365, cg27554518, cg0…	-0.210909
TEX41	4.63621e-22	5.99076e-19	1.21254	0.897175	3.45941	40	cg18808759, cg08000216, cg06546743, cg25497482, cg13757414, cg00260230, cg23674806, cg22675732, cg10403028, cg08932350, cg13722354, cg09502835, cg07198036, cg11364641, cg07709986, cg15336210, cg07375957, cg24356501, cg23111897, cg18356337, cg13585080, cg12472484, cg16114164, cg00334424, cg13511490, cg26977158, cg03467737, cg05641051, cg00382665, cg05929961, cg09900172, cg25341433	0.3017
PCDHGA4	8.01967e-22	9.56562e-19	1.21254	-0.622514	-1.86602	338	cg08067695, cg22052948, cg22861116, cg16505764, cg03086707, cg03415916, cg13254082, cg02074191, cg05754968, cg02741229, cg04160343, cg10805220, cg11059720, cg26337998, cg02297173, cg21929183, cg26647197, cg18164784, cg05558169, cg11655243, cg26485937, cg06541208, cg26811372, cg00758915, cg15732498, cg21915313, cg17100872, cg18507379, cg26282384, cg06575035, cg22464292, cg22463553, cg14378860, cg0…	-0.110357
PCDHGB2	2.42374e-21	2.68446e-18	1.19534	-0.622799	-1.86229	323	cg08067695, cg22052948, cg22861116, cg16505764, cg03415916, cg13254082, cg02074191, cg05754968, cg02741229, cg04160343, cg10805220, cg11059720, cg26337998, cg02297173, cg21929183, cg26647197, cg18164784, cg05558169, cg11655243, cg26485937, cg06541208, cg26811372, cg00758915, cg15732498, cg21915313, cg17100872, cg18507379, cg26282384, cg06575035, cg22464292, cg22463553, cg14378860, cg07608474, cg0…	-0.109877
RGS6	7.86108e-21	8.12626e-18	1.17789	0.702845	3.2495	99	cg00840927, cg14698775, cg10174926, cg17355820, cg01577850, cg14833233, cg09687016, cg10057936, cg12413375, cg26266528, cg05701815, cg07846460, cg04904280, cg14916494, cg25071711, cg25324843, cg16412573, cg04762820, cg16338313, cg04444865, cg19752613, cg05111779, cg09564118, cg24675483, cg19589853, cg13401371, cg23666567, cg14001281, cg18127398, cg07546062, cg18397877, cg00848524, cg11705084, cg1…	0.0413908
ADARB2	2.31856e-20	2.24697e-17	1.16907	-0.581436	-1.75693	436	cg11958838, cg08978835, cg09507279, cg12289867, cg24624695, cg14980449, cg16299524, cg16185132, cg11861055, cg05595753, cg10041069, cg04855826, cg01277072, cg21662186, cg17026088, cg07356555, cg07846975, cg11766676, cg10724130, cg02445968, cg15419446, cg08302300, cg27230989, cg20423602, cg11498333, cg01270228, cg15437960, cg26619296, cg11704601, cg11791289, cg03079937, cg15518542, cg07869405, cg2…	-0.112117
PCDHGA5	1.01632e-19	8.88895e-17	1.15122	-0.620763	-1.85413	300	cg22052948, cg22861116, cg16505764, cg03415916, cg13254082, cg02074191, cg05754968, cg02741229, cg04160343, cg10805220, cg11059720, cg26337998, cg02297173, cg21929183, cg26647197, cg18164784, cg05558169, cg11655243, cg26485937, cg06541208, cg26811372, cg00758915, cg15732498, cg21915313, cg17100872, cg18507379, cg26282384, cg22464292, cg22463553, cg14378860, cg07608474, cg02267483, cg24272454, cg0…	-0.105105
HHAT	1.03187e-19	8.88895e-17	1.15122	0.846813	3.42773	47	cg16395183, cg00903041, cg21360186, cg17290454, cg09301996, cg00236076, cg11844053, cg05114849, cg09846180, cg04793907, cg03047059, cg03132864, cg04500170, cg08201041, cg08240383, cg09371284, cg21147040, cg17974412, cg00951717, cg23201092, cg04499254, cg20695534, cg06984338, cg25937919, cg07938505, cg20882490, cg04776040	0.136275
CUBN	4.91884e-19	4.01429e-16	1.12391	-0.829794	-2.30675	68	cg08581745, cg11298524, cg10053255, cg25469714, cg00131919, cg01580926, cg25052223, cg20434599, cg03447892, cg25913882, cg15797817, cg22520733, cg12379611, cg14303343, cg01228854, cg16709412, cg09723454, cg27209080, cg19888016, cg08278773, cg14446017, cg15311766, cg26127930, cg00523973, cg25085729, cg07598497, cg19323200, cg07729794, cg22344918, cg01650480, cg03977310, cg02760915, cg11334510, cg1…	-0.257365
C6orf10	3.74838e-18	2.90612e-15	1.09593	0.688762	3.24431	93	cg21750915, cg00861856, cg15706017, cg18834402, cg26263563, cg25924085, cg13486404, cg17361070, cg05511778, cg08484972, cg16905004, cg09966430, cg19886087, cg22499572, cg19988162, cg25949002, cg17851230, cg06787924, cg11075234, cg21195277, cg01860396, cg06012932, cg25605800, cg06192961, cg03282991, cg10428798, cg05198093, cg11196533, cg08976526, cg01665970, cg19721802, cg10043709, cg13334396, cg1…	0.0840195
CDH13	4.26782e-18	3.15128e-15	1.09593	-0.676214	-1.99438	180	cg26426403, cg14784405, cg02753722, cg19985495, cg00627447, cg25699925, cg06481656, cg23138603, cg03105604, cg25636629, cg16278635, cg15091264, cg10364137, cg20012879, cg00781633, cg17755498, cg05539750, cg06386789, cg26982161, cg05786812, cg24402559, cg03632782, cg15952457, cg13419681, cg26709234, cg02738205, cg02495250, cg03142258, cg04029645, cg14864243, cg18433423, cg20844469, cg05453434, cg0…	-0.164186
PCDHGB3	2.20287e-17	1.55262e-14	1.07687	-0.612731	-1.82956	285	cg22052948, cg22861116, cg16505764, cg03415916, cg13254082, cg02074191, cg05754968, cg02741229, cg04160343, cg10805220, cg11059720, cg02297173, cg21929183, cg26647197, cg18164784, cg05558169, cg11655243, cg26485937, cg06541208, cg26811372, cg00758915, cg15732498, cg21915313, cg17100872, cg18507379, cg26282384, cg22464292, cg22463553, cg14378860, cg07608474, cg02267483, cg24272454, cg03898577, cg0…	-0.101353
GRIP1	4.39891e-17	2.96563e-14	1.06721	0.855885	3.33202	38	cg08112102, cg25015791, cg19303524, cg08920233, cg02642924, cg21594676, cg22676743, cg25019961, cg22927653, cg16792290, cg06598591, cg03064524, cg08076363, cg15133801, cg21782017, cg20643159, cg08594022, cg12623060, cg23082248, cg11232383, cg10504573, cg12176519, cg08013890, cg21622709, cg23767255, cg05219112, cg19854567, cg10559029	0.1402
PCDHGA6	5.77102e-17	3.72856e-14	1.05746	-0.620745	-1.84933	267	cg22052948, cg22861116, cg16505764, cg03415916, cg13254082, cg02074191, cg05754968, cg02741229, cg04160343, cg10805220, cg11059720, cg02297173, cg21929183, cg26647197, cg18164784, cg05558169, cg11655243, cg26485937, cg06541208, cg26811372, cg00758915, cg15732498, cg21915313, cg17100872, cg18507379, cg26282384, cg22464292, cg22463553, cg14378860, cg07608474, cg02267483, cg24272454, cg03898577, cg0…	-0.106385
AFF2	2.03029e-16	1.25927e-13	1.04763	0.901516	3.14066	30	cg06220488, cg23783655, cg19759972, cg03962474, cg18557414, cg20290568, cg02167456, cg09645243, cg03536299, cg07724298, cg02502174, cg04141767, cg14797097, cg05127855, cg11702092, cg10622126, cg16482217, cg21560977, cg09686838, cg10127367, cg06857008, cg25742293	0.171853
PDZRN3	2.46157e-16	1.46804e-13	1.0377	0.68221	2.99085	85	cg12186261, cg16657070, cg07007906, cg26698154, cg07268684, cg01296160, cg10526031, cg01318506, cg16375215, cg24202605, cg17382158, cg05532101, cg02646092, cg16875202, cg15555985, cg14228812, cg05398784, cg00063223, cg15496998, cg24602369, cg09497523, cg09385667, cg24173753, cg00393504, cg23015944, cg00943116, cg09236445, cg12131160, cg05093591, cg19968946, cg22937985, cg07319806, cg22608019, cg2…	0.0956434
DLG2	5.03762e-16	2.89309e-13	1.02767	-0.649121	-1.91862	187	cg01966922, cg17918190, cg00138624, cg21578457, cg01180167, cg22802812, cg10946573, cg04373607, cg15232459, cg05258601, cg14522050, cg03185898, cg18766336, cg17361287, cg02214470, cg05010753, cg01667673, cg22907295, cg13058512, cg16431612, cg22916363, cg10581556, cg04923194, cg14716968, cg05174766, cg10451247, cg14029849, cg27268742, cg25720969, cg17616862, cg24182581, cg13846479, cg24892473, cg0…	-0.143169
ZBTB20	1.24606e-15	6.9005e-13	1.01754	0.639733	3.00748	94	cg26912910, cg07070077, cg07458150, cg13798112, cg22744831, cg26247345, cg27195778, cg21316960, cg24084872, cg01879525, cg18537923, cg15677954, cg12197062, cg13399259, cg05522408, cg05785919, cg08263214, cg22312534, cg20521805, cg02849124, cg23064424, cg16775908, cg23724557, cg02097398, cg26870074, cg06690459, cg02147465, cg25364469, cg22016357, cg15074728, cg18142413, cg18627042, cg19013174, cg0…	0.0753667
SEPT9	3.30443e-15	1.76684e-12	1.00732	-0.620568	-1.84209	239	cg07089333, cg07193047, cg07863022, cg15236029, cg25355534, cg06181064, cg10611580, cg00030296, cg03786093, cg12424499, cg14530006, cg16722931, cg02884239, cg19422205, cg02166248, cg19922101, cg26872191, cg21579666, cg04661929, cg27357327, cg08747917, cg07809934, cg00871371, cg10755077, cg01494352, cg05184938, cg22112360, cg08564487, cg24136318, cg08034797, cg08772789, cg06791979, cg07101841, cg0…	-0.0947153
EPB41L4A	1.38259e-14	7.14613e-12	0.986546	0.686477	2.97494	73	cg20122929, cg22230947, cg13335354, cg00536436, cg05803023, cg14105343, cg00994784, cg10338001, cg17305035, cg25300420, cg11579681, cg13967811, cg00012525, cg11925710, cg24768055, cg12938421, cg03518784, cg15536663, cg00938619, cg26089958, cg18223055, cg01877639, cg00197306, cg08982380, cg21321148, cg27353762, cg10711928, cg06464885, cg26750594, cg15349655, cg05238445, cg14798584, cg24294884, cg0…	0.0748773
PCDHGA7	2.36727e-14	1.18409e-11	0.975995	-0.60064	-1.78475	248	cg22052948, cg03415916, cg13254082, cg02074191, cg05754968, cg02741229, cg10805220, cg02297173, cg21929183, cg26647197, cg05558169, cg11655243, cg26485937, cg26811372, cg00758915, cg21915313, cg17100872, cg18507379, cg26282384, cg22464292, cg22463553, cg14378860, cg07608474, cg02267483, cg24272454, cg03898577, cg06776159, cg15004405, cg05670472, cg24921961, cg08200869, cg08292467, cg01544213, cg0…	-0.0989613
EPHB2	3.12302e-14	1.5133e-11	0.965328	-0.697778	-2.01098	114	cg05228361, cg22702922, cg07083629, cg16555541, cg05229416, cg17736405, cg04914283, cg09372585, cg02642202, cg12046053, cg19868355, cg02783747, cg16740425, cg12717584, cg26658641, cg16908501, cg21336843, cg07514056, cg09259759, cg13445835, cg27468586, cg08239371, cg19096169, cg14122784, cg16492986, cg10325933, cg11114020, cg03564760, cg02213595, cg16262774, cg20138922, cg24368899, cg02359637, cg0…	-0.101045
KIF26B	4.67196e-14	2.19526e-11	0.965328	-0.618858	-1.83081	200	cg08461899, cg04675616, cg05816786, cg14148735, cg05620418, cg26366371, cg01822600, cg07971584, cg08318618, cg20238136, cg04014586, cg27522235, cg06963389, cg17126435, cg02728172, cg03896752, cg14591863, cg03130248, cg04496203, cg22226656, cg02765564, cg01763591, cg23588609, cg11587466, cg12448285, cg00943287, cg08239841, cg11455109, cg04992425, cg18282079, cg12446088, cg02492835, cg00078086, cg2…	-0.0950152
UNC13A	6.12457e-14	2.79316e-11	0.954542	0.729762	3.05042	56	cg19095988, cg05667138, cg13257395, cg17165507, cg19512768, cg17765160, cg00379619, cg21222178, cg06497846, cg20676255, cg21554233, cg14063331, cg03531543, cg22797450, cg07223359, cg02593783, cg10249507, cg24508538, cg19044419, cg07152199, cg13837811, cg10269358, cg15158588, cg15966877, cg21455844, cg13404935, cg11105047, cg17952467, cg14996807	0.0948595
NPAS3	9.03002e-14	4.00056e-11	0.954542	0.637613	2.79663	88	cg00250036, cg09835220, cg19563106, cg11918960, cg10415314, cg04895360, cg10414453, cg24686983, cg09517760, cg17343110, cg16767335, cg13496915, cg20925873, cg08051224, cg07266095, cg19265526, cg13240744, cg23300467, cg07782794, cg01123957, cg01163720, cg20692864, cg21917261, cg25459451, cg13779318, cg10143295, cg02094363, cg11793860, cg25940196, cg20268815, cg23276524, cg17549755, cg25363867, cg0…	0.0732942
FAM20C	2.50163e-13	1.07751e-10	0.932595	0.645354	2.82144	83	cg16378520, cg04666591, cg07768501, cg08060270, cg11554153, cg09630706, cg01896517, cg13618967, cg01012026, cg06569050, cg18161670, cg14727550, cg12458039, cg14016031, cg01949171, cg23319218, cg27221674, cg17317690, cg02551007, cg18532208, cg03226526, cg10872967, cg05969038, cg06529659, cg22229114, cg27406091, cg20949644, cg04432128, cg18974498, cg16874494, cg27640234, cg02043342, cg11200568, cg0…	0.0716322
CYP7B1	3.09401e-13	1.29664e-10	0.932595	0.934633	3.02306	18	cg00313094, cg18353028, cg01811930, cg02879655, cg01772547, cg22262361, cg18453976, cg02751430, cg21040242, cg21838981, cg16167274, cg03263002, cg03214200, cg11126904, cg05304815	0.272742
WNT7A	3.50063e-13	1.42844e-10	0.932595	0.761819	3.0837	47	cg20919675, cg17993710, cg18252424, cg02024075, cg12570636, cg15127088, cg02837421, cg27439612, cg19840252, cg07120461, cg16897958, cg22132982, cg02614009, cg26121234, cg03291350, cg01682590, cg08858919, cg24584119, cg16904899, cg10711871, cg06653203, cg14046074, cg23507802, cg17613214, cg14846463, cg13601836, cg02398106, cg27078632, cg10460033	0.145859
DPF3	4.69935e-13	1.86841e-10	0.921426	0.626752	2.74899	88	cg04100611, cg13908832, cg05027972, cg06823633, cg01775897, cg00635204, cg11757040, cg09196248, cg05114676, cg16614631, cg07022859, cg09218076, cg13588403, cg20250651, cg19800155, cg01298412, cg21093671, cg20502080, cg25554810, cg13760060, cg09112149, cg04122918, cg05415539, cg25205844, cg01298945, cg26938676, cg05193110, cg08491544, cg04402277, cg06529227, cg25949241, cg02156801, cg24575235, cg0…	0.091147
BCL11B	1.08275e-12	4.19726e-10	0.91012	0.599415	2.7948	96	cg08172971, cg10054027, cg23202887, cg17262642, cg11339907, cg07951674, cg16126665, cg00257563, cg19128731, cg27541344, cg14233720, cg11699576, cg10178917, cg23398318, cg18599750, cg14150354, cg15527722, cg10515131, cg20995327, cg04712122, cg08724920, cg27123256, cg16256390, cg02963266, cg20574436, cg23580725, cg26791805, cg13080172, cg02224314, cg10509607, cg07675477, cg15537663, cg11753157, cg0…	0.0419936
PCDHGB4	1.17571e-12	4.35634e-10	0.91012	-0.59513	-1.76549	231	cg22052948, cg03415916, cg13254082, cg02074191, cg05754968, cg10805220, cg02297173, cg21929183, cg26647197, cg05558169, cg11655243, cg26485937, cg26811372, cg00758915, cg21915313, cg17100872, cg18507379, cg22464292, cg22463553, cg14378860, cg07608474, cg02267483, cg24272454, cg03898577, cg06776159, cg15004405, cg05670472, cg24921961, cg08200869, cg08292467, cg01544213, cg04453594, cg02576239, cg2…	-0.0959903
EPHB1	1.17997e-12	4.35634e-10	0.91012	0.703698	2.94148	56	cg10717876, cg09111971, cg00781436, cg03627881, cg21658225, cg25867754, cg07068406, cg20641481, cg27237398, cg01363198, cg05261893, cg05162870, cg13488725, cg19497640, cg05343027, cg24210903, cg25785495, cg24761763, cg11222269, cg23093151, cg11309838, cg15924691, cg10852616, cg18955927, cg09381155, cg02749012, cg17786845, cg18071374, cg10785929	0.03991
CDH4	3.13955e-12	1.13214e-09	0.898671	-0.547585	-1.64243	360	cg11230111, cg17036908, cg05452717, cg17379088, cg24166294, cg17927271, cg01229489, cg12762862, cg15007972, cg00942432, cg24138605, cg12258763, cg25895913, cg16836224, cg05856077, cg07600026, cg22679134, cg12206539, cg22576378, cg07347959, cg03794124, cg15623111, cg03300039, cg01526189, cg09238313, cg13369471, cg14028653, cg03352168, cg15982498, cg14350451, cg22079931, cg18181552, cg10399330, cg1…	-0.0743779
FGF12	3.91253e-12	1.37881e-09	0.887075	0.650468	2.78776	71	cg21284256, cg02797329, cg17595997, cg25617187, cg01526748, cg10061000, cg10855194, cg23395795, cg27303538, cg24920997, cg21851210, cg20985479, cg09624733, cg07724074, cg24175137, cg01735071, cg18780257, cg06634060, cg24054190, cg18030283, cg22834653, cg22830694, cg24346204, cg00579673, cg11103928, cg01478660, cg19067700, cg24189359, cg03905500, cg11316751, cg15048660, cg06127862, cg16366473, cg0…	0.0706342
TCERG1L	9.87459e-12	3.40257e-09	0.875325	-0.668545	-1.92944	115	cg23308184, cg14121766, cg18006379, cg05216628, cg14440599, cg16122682, cg20253807, cg04075783, cg07934812, cg13464955, cg06371211, cg08617581, cg08862394, cg11334499, cg18876201, cg13804738, cg18406554, cg02218506, cg15662010, cg23856762, cg04275239, cg03970591, cg27346510, cg16173335, cg09740179, cg06063541, cg25328413, cg05947481, cg26256560, cg11935812, cg07431912, cg14047630, cg11872966, cg1…	-0.152277
HLA-J	1.57126e-11	5.29651e-09	0.863415	0.739141	3.00369	45	cg08879910, cg24725574, cg04566848, cg09003023, cg27235034, cg01814945, cg25720815, cg13338877, cg23313031, cg18347921, cg15788639, cg16201596, cg23483840, cg05998089, cg23318893, cg08598483, cg11867546, cg16794576, cg09368485, cg08325845, cg18713646, cg14432143, cg15726260, cg09659004, cg12976581, cg19448822, cg23694113, cg13207333, cg04983903, cg08163199	0.189338
AKAP6	1.95484e-11	6.44932e-09	0.863415	0.710098	2.93903	53	cg12425407, cg27462744, cg13005678, cg17004327, cg16892693, cg01074354, cg10395580, cg12140623, cg27212023, cg07185587, cg00903318, cg11554982, cg03688429, cg23007755, cg12526676, cg04188756, cg09224507, cg25184056, cg02572335, cg25324494, cg27558753, cg15422897, cg19769628, cg24514478, cg24694798, cg15930120, cg20448706, cg02147978, cg11046519, cg18345229, cg25704251, cg17458850, cg20478877, cg0…	0.10912
GALNT18	1.99758e-11	6.45302e-09	0.863415	0.661627	2.84048	61	cg07360609, cg20857087, cg26444727, cg15606559, cg06016379, cg19392709, cg25149859, cg00132863, cg15621434, cg03050720, cg11373594, cg21890091, cg08418079, cg26296836, cg23629809, cg00747043, cg06627672, cg26856867, cg03602830, cg15419373, cg25087340, cg05182892, cg00878389, cg00828791, cg00797818, cg02901172, cg25516986, cg21657758, cg17615565, cg06843388, cg20804262	0.0466802
PARD3	2.4302e-11	7.69035e-09	0.863415	-0.601377	-1.7791	191	cg03117351, cg14824802, cg06121748, cg16809302, cg18287616, cg27011753, cg14740976, cg24875463, cg12433089, cg11830436, cg23548374, cg04043077, cg16443910, cg06564860, cg20291412, cg10781694, cg09281007, cg11161396, cg08266275, cg15828842, cg27188994, cg12779616, cg15523609, cg04421618, cg23082641, cg20154207, cg12171437, cg25398566, cg04632825, cg14486782, cg19414981, cg14588422, cg09461005, cg0…	-0.0886879
BTBD11	7.6485e-11	2.37195e-08	0.839089	0.556722	2.57393	99	cg18330875, cg26731839, cg19939178, cg21535366, cg09975195, cg25818756, cg17171933, cg17559785, cg20111269, cg07427113, cg07628779, cg07048623, cg11711057, cg07055122, cg16021113, cg19313353, cg23542328, cg21644279, cg07054978, cg21305555, cg03702585, cg11362622, cg12213568, cg21757872, cg04076774, cg13935577, cg16773564, cg17711650, cg04873208, cg12829016, cg24671734, cg12987582, cg03476751, cg1…	0.0303591
FAM129A	8.51012e-11	2.58741e-08	0.839089	0.698165	2.86803	52	cg01423098, cg20084221, cg26800253, cg06777739, cg21632224, cg08854017, cg21894525, cg09993645, cg07320066, cg13798305, cg06413718, cg07106602, cg23825344, cg14486847, cg13100449, cg24372125, cg26377274, cg06485774, cg01582683, cg08181119, cg06358792, cg17189840, cg26233727, cg13233968, cg16711983, cg06740986, cg24724857	0.0496608
PCDHGA8	1.34217e-10	4.00225e-08	0.826657	-0.581983	-1.7272	214	cg22052948, cg03415916, cg13254082, cg02074191, cg05754968, cg10805220, cg21929183, cg26647197, cg05558169, cg11655243, cg26485937, cg17100872, cg18507379, cg22464292, cg22463553, cg14378860, cg07608474, cg02267483, cg24272454, cg03898577, cg06776159, cg15004405, cg05670472, cg24921961, cg08200869, cg08292467, cg21548955, cg13933262, cg21941341, cg09207053, cg02563137, cg26826004, cg13718539, cg2…	-0.0881331
SOX2OT	3.14481e-10	9.20065e-08	0.814036	-0.6866	-1.94908	89	cg11129008, cg24782772, cg19258425, cg15106134, cg04948892, cg18148179, cg20106776, cg07747133, cg08062338, cg00666105, cg05664581, cg12930100, cg24513480	-0.0465172
PCDH7	4.75897e-10	1.35112e-07	0.801216	-0.812783	-2.13914	39	cg01957786, cg06260992, cg26528531, cg05640540, cg17951445, cg01712852, cg17228035, cg11848424, cg07072594, cg17316679, cg15001279, cg18835300, cg03031526, cg09615760, cg14598670, cg14369318, cg06288054, cg12840245, cg07229800, cg11901510, cg22199335, cg16895026, cg07022241, cg08613981, cg06929186, cg04774710, cg26795639, cg09832948, cg20424182, cg21199870, cg08671647, cg15481741	-0.316576
NELL2	4.79246e-10	1.35112e-07	0.801216	0.617238	2.6525	64	cg25395413, cg20379133, cg02570469, cg08828733, cg07227647, cg26740007, cg15879620, cg17202013, cg11128916, cg21321649, cg18002666, cg27627834, cg05956122, cg17191006, cg06836032, cg24242812, cg22695707, cg05767035, cg19808737, cg17878273, cg08826184, cg12378939, cg06834431, cg02408519, cg12112221, cg04608330, cg19848478, cg12075586	0.0598689
CLIC1	5.30879e-10	1.46997e-07	0.801216	-0.874973	-2.14947	24	cg18909389, cg20165831, cg03329603, cg08254733, cg00140361, cg07404514, cg04387059, cg00657529, cg13026137, cg18402034, cg12506597, cg23065732, cg10041232, cg05157492, cg11093373	-0.221846
HOXA10	6.03349e-10	1.64132e-07	0.801216	0.762353	2.84662	33	cg10724867, cg15864691, cg18134292, cg05139500, cg12719001, cg09411999, cg09636715, cg21905783, cg18796277, cg13354034, cg27164642, cg05490659, cg08932985, cg18243072, cg27157482, cg14649140, cg04959634, cg06506831, cg02483701, cg15597865	0.138572
LOC404266	7.77855e-10	2.07955e-07	0.801216	0.623827	2.62588	66	cg11352083, cg15435170, cg05555337, cg05490023, cg24210813, cg00646731, cg17062109, cg25365260, cg01774894, cg12744859, cg10498391, cg01723934, cg22583148, cg00690402, cg00682096, cg18127922, cg00711072, cg09601584, cg10308785, cg08189801, cg26279336, cg22660299, cg05487507, cg07676709, cg21864868, cg19047868, cg11739758, cg20184247, cg18684142, cg06384413, cg03809346, cg09983216, cg10906729, cg2…	0.122665
RCAN1	7.95562e-10	2.09084e-07	0.801216	-0.718436	-1.98558	64	cg15709587, cg11909879, cg21301258, cg05572507, cg03708250, cg20710013, cg23093164, cg14943847, cg22807026, cg13528349, cg16203983, cg08975523, cg05156137, cg05056497, cg17697004, cg23997074, cg18018129, cg02280643, cg16444542, cg20591179, cg04903196, cg26887740, cg22366901, cg02141472, cg11980866, cg08932388, cg05184800, cg02235730, cg09708275	-0.111243
PDE11A	9.33758e-10	2.41314e-07	0.788187	0.591874	2.56496	73	cg25954134, cg01556084, cg13045814, cg19192590, cg04686481, cg18939009, cg16255827, cg01418409, cg26156484, cg07963191, cg06192142, cg23869212, cg05485206, cg22681709, cg24252907, cg12320845, cg17703079, cg05847901, cg06750267, cg23577800, cg02967176, cg26120787, cg02369725, cg14366485, cg07656888, cg25216443, cg02952635, cg19518165, cg11963753	0.0354838
STK24	1.03854e-09	2.61261e-07	0.788187	-0.656341	-1.87436	100	cg17176619, cg01185345, cg10533161, cg27283477, cg15899242, cg12711597, cg18414019, cg11123646, cg09110502, cg06545665, cg20459687, cg07758947, cg13916111, cg22783731, cg01442200, cg03445835, cg05271775, cg26665065, cg24247370, cg04061878, cg01644791, cg01676506, cg16924565, cg15644700, cg27447219, cg08731009, cg00246969, cg11966803, cg21746094, cg08765662, cg23724635, cg13776039, cg18138898, cg2…	-0.0977859
CELF2	1.05464e-09	2.61261e-07	0.788187	-0.646556	-1.85638	106	cg27295113, cg09097180, cg06713402, cg11794964, cg25392059, cg04896126, cg13297133, cg23116684, cg25033495, cg10392188, cg13048472, cg17552979, cg22279136, cg04945187, cg21755944, cg26667956, cg09760098, cg10498056, cg12665787, cg09673910, cg22496199, cg19402756, cg01941719, cg17741749, cg01312562, cg02727241, cg23893385, cg12882730, cg13295422, cg21467419, cg17673617, cg06962585, cg11731173, cg1…	-0.1675
LOC283867	1.06149e-09	2.61261e-07	0.788187	0.943766	2.64992	12	cg01130056, cg09847250, cg02322365, cg26616201, cg01835326, cg10278552, cg09322513, cg01113412, cg09272993	0.275801
PRICKLE2	1.16188e-09	2.81503e-07	0.788187	0.763006	2.86253	34	cg20584157, cg17189958, cg16810559, cg25291064, cg09098466, cg03505836, cg24903849, cg01557687, cg15919849, cg04435876, cg21178378, cg03155832, cg07357021, cg08729756, cg10601100, cg17393041, cg08356738, cg02317229	0.1018
ZNF804B	1.69145e-09	4.03501e-07	0.788187	0.85435	2.87592	21	cg16887350, cg03183800, cg12851286, cg19682786, cg05079191, cg00729133, cg13354414, cg22946147, cg15325154, cg03108373, cg14960781, cg24975898, cg26331155	0.167762
ARID3A	2.33959e-09	5.49661e-07	0.774939	0.716492	2.76271	40	cg22035959, cg17770455, cg06802990, cg23966363, cg10190282, cg25298189, cg26857315, cg02695969, cg06495615, cg03763874, cg09105928, cg02288976, cg12713583, cg14739524, cg02466798, cg26350759, cg01774027, cg01950129, cg25737218, cg05239928	0.0697844
NPSR1-AS1	2.53098e-09	5.85752e-07	0.774939	0.782125	2.68993	29	cg06680061, cg07240487, cg24889122, cg03823477, cg22172600, cg13827991, cg16145086, cg06451083, cg01837413, cg09321720, cg18087248, cg11122634, cg24646978, cg02395814, cg16804156, cg26282247	0.12961
HOXA11AS	2.75162e-09	6.2745e-07	0.774939	0.809754	2.87185	27	cg20994254, cg12147489, cg04340874, cg00418216, cg09661370, cg06587155, cg07116997, cg18978493, cg10657141, cg12810084, cg24988255, cg16608407, cg17466857, cg01729491, cg16038003, cg10767141, cg09495769, cg04822748, cg15916646, cg25901381, cg00705992, cg06669276, cg15760840	0.303373
FHIT	3.55492e-09	7.98877e-07	0.774939	0.655734	2.7545	54	cg16806041, cg07394122, cg02923224, cg22410083, cg12723163, cg19729536, cg18461866, cg08949406, cg14369178, cg01556706, cg01287377, cg17894779, cg16548864, cg27254860, cg11062287, cg03060986, cg09833634, cg03319184, cg14873336, cg16211226, cg26664037, cg13745692, cg00155454, cg17087356, cg10241937, cg24984015, cg13829288, cg06501038	0.0698916
EGFLAM	3.85572e-09	8.54098e-07	0.761461	-0.707926	-1.96661	69	cg14798031, cg24852196, cg17157851, cg15674572, cg02110475, cg04532436, cg12558410, cg20110494, cg20698035, cg21201393, cg19641786, cg24574592, cg13430430, cg03498271, cg25010149, cg11475323, cg20961134, cg17382841, cg02499608, cg12789227, cg02391146, cg09454725, cg08264481, cg07814776, cg16559243, cg05606376, cg00523730, cg08302639, cg02465266, cg15813594, cg14563438, cg09906892, cg16400798, cg1…	-0.161352
CHFR	4.08695e-09	8.92566e-07	0.761461	-0.730028	-1.98575	57	cg13270853, cg21432513, cg18575602, cg13669769, cg22381955, cg20066677, cg05119810, cg26665209, cg24000316, cg09120938, cg24532476, cg00460944, cg17308981, cg12811648, cg17904068, cg14853265, cg14034092, cg20702204, cg19205498, cg07171237, cg17522601, cg09943550, cg15898192, cg02086580, cg22196130, cg25618597, cg12917938, cg17984508, cg19027571, cg08237117, cg07796563, cg02519218, cg26609691, cg2…	-0.185269
AFF3	4.18261e-09	9.00771e-07	0.761461	-0.647745	-1.86491	110	cg26338050, cg15600796, cg11451506, cg22162422, cg10208368, cg25845203, cg01225034, cg26659958, cg14874833, cg01649623, cg23153607, cg10799245, cg14013053, cg02518546, cg14941226, cg12301981, cg00636416, cg06868382, cg11337097, cg04187939, cg25308175, cg05820310, cg02379352, cg22039234, cg00118158, cg11247803, cg20253689, cg17362661, cg13815332, cg20803618, cg14151288, cg22050792, cg03816062, cg1…	-0.129345
HOXA10-HOXA9	4.36501e-09	9.27175e-07	0.761461	0.812986	2.81275	26	cg15293367, cg18134292, cg05139500, cg12719001, cg21905783, cg09342060, cg21310745, cg18796277, cg13354034, cg27164642, cg08932985, cg10224937, cg23854860, cg22260008, cg22858277, cg11114504, cg20261859, cg09973548, cg06506831	0.175265
HTR3B	4.56847e-09	9.57279e-07	0.761461	0.92329	2.70484	13	cg23851685, cg07300166, cg17647537, cg11201687, cg17637877, cg26486930, cg12415682, cg01614101, cg23555829, cg06961323	0.11452
NFATC1	4.85189e-09	1.00311e-06	0.761461	-0.586507	-1.72813	173	cg26116980, cg25595641, cg15944497, cg15702661, cg25447687, cg03511628, cg21597937, cg06432200, cg13880617, cg12897280, cg17057218, cg14663983, cg18260732, cg18773522, cg04433618, cg03742771, cg15517343, cg03239925, cg11844358, cg00140494, cg13580107, cg05859578, cg00356361, cg16179938, cg16452086, cg02875487, cg03432598, cg09641432, cg01009828, cg16421653, cg05712931, cg05687091, cg27661610, cg2…	-0.0790806
PRKCA	5.04467e-09	1.02925e-06	0.761461	-0.589813	-1.73284	167	cg22435313, cg19008692, cg02196044, cg14121185, cg06210637, cg02866391, cg06776212, cg12467435, cg05115424, cg00475745, cg24063043, cg12198934, cg20899661, cg14766208, cg16809138, cg16157468, cg18920858, cg04446870, cg04153722, cg26522970, cg15093766, cg14172797, cg25649039, cg08410477, cg17069533, cg15382464, cg10820904, cg13885855, cg14648237, cg24171047, cg07651898, cg19325477, cg02428265, cg1…	-0.07205
TRIO	6.00861e-09	1.20999e-06	0.761461	-0.556361	-1.64833	227	cg16867702, cg01560448, cg27374665, cg15202282, cg14583247, cg09526469, cg13937654, cg13608465, cg06642682, cg18065539, cg25755791, cg23002415, cg03443357, cg19891022, cg05771472, cg06288914, cg05202542, cg13027766, cg19647826, cg10559231, cg17603288, cg19061551, cg22472360, cg15985709, cg20824844, cg26320006, cg02558677, cg15143268, cg05590156, cg05325610, cg01401957, cg13033323, cg04744937, cg2…	-0.06062
SYNPR	6.17997e-09	1.22855e-06	0.761461	0.721515	2.71195	36	cg15747199, cg06185146, cg11282156, cg26129675, cg24335282, cg23999457, cg23430388, cg12648646, cg22076422, cg15783619, cg24354053, cg15657178, cg16052327, cg22432270, cg12895674, cg19467202, cg11238995	0.0699595
PTPRQ	6.89723e-09	1.35378e-06	0.761461	0.810446	2.78139	25	cg11643457, cg19717508, cg04654737, cg22356381, cg13189979, cg27017707, cg04261562, cg04584923, cg18315249, cg08881488, cg25916061, cg23643143, cg09459471, cg18798445	0.0956208
PLXDC2	7.75323e-09	1.50277e-06	0.74774	0.704012	2.71459	40	cg03631457, cg04483282, cg24164296, cg25021613, cg20503282, cg14899131, cg07029633, cg20130744, cg21245629, cg19431623, cg21629725, cg14811616, cg01178070, cg23127532, cg20940969, cg27250348, cg02536263, cg15895339, cg11037027	0.0635605
SYT8	1.04724e-08	2.00475e-06	0.74774	-0.923539	-2.02451	14	cg22348345, cg16328999, cg27607136, cg27620455, cg23508811, cg17382990, cg17777933, cg08137852, cg11368628, cg10520331, cg08449144, cg23521457	-0.531937
TM7SF2	1.26267e-08	2.38768e-06	0.74774	0.965357	2.42445	8	cg05136452, cg02100543, cg06814102, cg21808463, cg16997132, cg26428136	0.351026
KYNU	1.38721e-08	2.59158e-06	0.74774	0.785544	2.73539	28	cg12338273, cg03614377, cg27139090, cg22509816, cg14108150, cg21039462, cg09881932, cg02879927, cg05738507, cg19826115, cg10054012, cg11663482, cg05510714, cg06334172, cg08362875, cg04250664	0.156124
LOC101927865	2.05427e-08	3.79208e-06	0.733762	0.830078	2.79421	21	cg17146137, cg18038250, cg02361810, cg02852739, cg16881408, cg06546280, cg23394633, cg08059358, cg21308188, cg12898955, cg17956468, cg18282017, cg17931883, cg01464274, cg14045264, cg21436123	0.153873
SALL2	2.11465e-08	3.85761e-06	0.733762	0.894632	2.69315	14	cg26475813, cg21731134, cg03088106, cg23986063, cg24160662, cg19326916, cg10684777, cg11219656	0.180911
NLRP1	2.23864e-08	4.03632e-06	0.733762	-0.842996	-2.07092	24	cg14649267, cg17808637, cg17003694, cg24024302, cg07121721, cg21437047, cg07265497, cg17751129, cg15481223, cg09205190, cg01772033, cg00622653, cg02427070, cg16569736, cg19875520, cg19060895, cg09070760, cg03053151, cg20937136, cg19022120, cg11991231, cg11828470, cg15459154	-0.28055
JPH3	2.28941e-08	4.06184e-06	0.733762	0.467685	2.25422	119	cg02887537, cg00346392, cg02484673, cg06646015, cg10465949, cg10424303, cg14613194, cg05016746, cg16269400, cg01546963, cg06922496, cg01658605, cg02086457, cg25962383, cg03058260, cg03834411, cg09165088, cg04769798, cg00922281, cg04136036, cg06880735, cg02474032, cg00426425, cg05443795, cg26764761, cg00756062	0.010871
DNAH1	2.30519e-08	4.06184e-06	0.733762	0.703859	2.74017	38	cg09676981, cg03551356, cg08459648, cg02917920, cg23146632, cg09868556, cg19999141, cg17260145, cg22407348, cg10258447, cg26060971, cg03174486, cg15358153, cg18791617, cg00541802, cg13262008, cg10319579, cg15047751, cg15239310, cg15568565, cg21133359, cg09244772	0.0600742
CACNB2	2.4139e-08	4.20562e-06	0.733762	-0.651512	-1.84993	90	cg15720089, cg22269608, cg25091573, cg21191915, cg13168565, cg03445965, cg26576398, cg01373602, cg24422029, cg25303871, cg06894186, cg22830090, cg18167452, cg24825767, cg15496966, cg25144039, cg02635932, cg20940700, cg24430975, cg20845627, cg11372135, cg03129005, cg02561823, cg07731871, cg26803268, cg01813730, cg14094927, cg05719612, cg18959207, cg16726719, cg05250163, cg05205813, cg03188528, cg2…	-0.119669
A1CF	2.78466e-08	4.79766e-06	0.733762	0.867366	2.71951	17	cg27394794, cg01827197, cg05300400, cg07781847, cg20583781, cg27535533, cg19788329, cg00959375, cg22178513, cg24726946, cg25795414, cg10222734	0.136146
LRRC7	2.95291e-08	5.03163e-06	0.733762	0.699946	2.72494	38	cg12428624, cg20963142, cg25143975, cg16073238, cg16987738, cg21238260, cg17163179, cg15282097, cg01945501, cg21681702, cg10721728, cg10163157, cg27464599, cg11321337, cg27592707, cg01589988, cg01742810, cg13911682, cg08222069, cg04348023, cg03054056, cg27552005	0.0612783
EHMT1	3.42438e-08	5.77158e-06	0.719513	-0.596888	-1.73889	138	cg01202028, cg21163015, cg06797895, cg02040828, cg18838259, cg05454826, cg13407601, cg09525589, cg01595717, cg14168941, cg17863142, cg12948609, cg11248653, cg23538468, cg14377660, cg14266577, cg10962758, cg20611650, cg02645905, cg01330175, cg13672348, cg14610776, cg18819574, cg13922757, cg21197594, cg03299182, cg17497793, cg14469972, cg04135373, cg04701026, cg09879186, cg23683899, cg21195984, cg0…	-0.0667094
NTN1	4.40424e-08	7.34325e-06	0.719513	0.517136	2.26821	88	cg06393639, cg05879810, cg24544455, cg08843265, cg15616641, cg14182517, cg06222983, cg16087709, cg05976500, cg10017550, cg26916916, cg17783815, cg14471853, cg25077481, cg00788952, cg02481697, cg25479666, cg25012274, cg09305503, cg05559279, cg15577692, cg06818052, cg19506886, cg15523864, cg24723756, cg04862002, cg16292301, cg11791258, cg19711783, cg22188933, cg16441090, cg12146150, cg00253121, cg0…	0.022195
NAV3	4.87587e-08	8.0013e-06	0.719513	0.663407	2.66349	43	cg05691956, cg11292836, cg07284190, cg07664061, cg16118273, cg02776049, cg24043453, cg26724885, cg09045073, cg25384702, cg19457371, cg07967810, cg11813694, cg24902478, cg21261798, cg23828765, cg25579307, cg04498650, cg03835709, cg16354762, cg20297402, cg11791531, cg11915312, cg25109862, cg06986837, cg26478331, cg00883714	0.0808759
HOXB9	4.90213e-08	8.0013e-06	0.719513	0.991753	2.14649	5	cg07048527, cg01683971, cg00846995, cg04327941	0.301208
TANC2	7.01303e-08	1.13275e-05	0.704976	0.606953	2.54753	57	cg05889858, cg09331533, cg18876162, cg19040173, cg16007381, cg09822726, cg01222298, cg07398555, cg05351998, cg27059302, cg06360318, cg03849185, cg07102474, cg19567415, cg20848842, cg16434502, cg27185131, cg17132972, cg17864737, cg07053851, cg09230870, cg15095482, cg02293985, cg24911397	0.0354895
SSPO	7.09699e-08	1.13449e-05	0.704976	0.73667	2.65238	31	cg02912914, cg11508828, cg00349735, cg11014079, cg24113161, cg18279486, cg16035735, cg03229986, cg06330587, cg16647364, cg04898026, cg25367383, cg03257558, cg06542871, cg27598423, cg01996567, cg05467890, cg09895354, cg16510414	0.0703545
TUSC3	8.44397e-08	1.33604e-05	0.704976	-0.847537	-2.03643	22	cg01418388, cg16197751, cg18849706, cg10469423, cg09934834, cg06125295, cg18211014, cg10000492, cg21844749, cg13636978, cg00621947, cg22312091, cg18909982, cg08016122, cg22042996, cg25032722, cg18336854	-0.429686
H19	9.05033e-08	1.41752e-05	0.704976	0.811179	2.73771	23	cg15317267, cg15394860, cg26808784, cg04647234, cg16153294, cg07342901, cg21167159, cg15269875, cg06197492, cg18511798, cg23977670, cg11716026, cg26857192, cg22424892, cg10602543, cg19943238, cg11897539	0.0952529
PCDHGB5	1.06547e-07	1.65127e-05	0.704976	-0.552167	-1.63336	195	cg03415916, cg13254082, cg10805220, cg21929183, cg26647197, cg05558169, cg26485937, cg17100872, cg18507379, cg22463553, cg14378860, cg07608474, cg02267483, cg24272454, cg03898577, cg06776159, cg15004405, cg05670472, cg24921961, cg08200869, cg08292467, cg21548955, cg13933262, cg21941341, cg09207053, cg26826004, cg13718539, cg27487435, cg03898832, cg16548916, cg23854272, cg07017875, cg24155123, cg2…	-0.0779592
TMEM232	1.07558e-07	1.65127e-05	0.704976	0.846582	2.73826	18	cg17491365, cg06012959, cg19152802, cg21933091, cg19703248, cg25199575, cg22282444, cg18466804, cg27629807, cg10795789, cg10920241, cg02562921, cg10351422, cg27171886	0.1051
BCAR1	1.27836e-07	1.94335e-05	0.690132	-0.649384	-1.83668	84	cg04168235, cg16502726, cg02490847, cg03451204, cg01262865, cg22837325, cg04339240, cg13515047, cg15317982, cg00908828, cg05389731, cg24852546, cg22899561, cg08774694, cg19094438, cg04154142, cg11857283, cg20591307, cg20041967, cg16816806, cg04713634, cg17770994, cg19455016, cg16519668, cg27523074, cg21994774, cg02614525, cg25622325, cg24155383, cg21039901, cg27098574, cg05229802, cg14147394, cg0…	-0.0755784
NBR2	1.77559e-07	2.64929e-05	0.690132	-0.772571	-1.98174	33	cg18372208, cg16006004, cg15065591, cg26370022, cg11529738, cg25288140, cg19442659, cg26276233, cg19454999, cg05815247, cg06973652, cg27581762, cg10609677, cg06001716, cg24900425, cg25067162	-0.209063
FMO6P	1.77879e-07	2.64929e-05	0.690132	0.946667	2.41504	9	cg07893176, cg11312836, cg27665978, cg02065032, cg18568531, cg05376227, cg11815145, cg02809934	0.128414
ARHGAP6	1.79398e-07	2.64929e-05	0.690132	-0.648751	-1.82972	81	cg23722529, cg15529512, cg02969243, cg16107455, cg06730782, cg24401049, cg15933694, cg08456124, cg19361339, cg23171231, cg03687815, cg13499473, cg03565229, cg24607660, cg16863041, cg15084497, cg13252032, cg18524099, cg20636840, cg24139459, cg14258548, cg07398798, cg07764932, cg20062142, cg05860920, cg01442124, cg10976685, cg25298085, cg17511686, cg23605496, cg19935097, cg10910730, cg14107136, cg2…	-0.114897
CORO1C	1.83215e-07	2.68012e-05	0.690132	-0.77081	-2.0134	36	cg08131499, cg19106809, cg05707561, cg19771746, cg21593892, cg10667794, cg00142083, cg22108373, cg18037808, cg01931766, cg23448432, cg26890646, cg23156071, cg06969520, cg09679862, cg07066571, cg18666104, cg27402927, cg27462219, cg05206622, cg05233670, cg21270599, cg05908908, cg26544458, cg17175527, cg19546158, cg25237552	-0.0870705
CABP1	1.87668e-07	2.71961e-05	0.690132	-0.799494	-2.00626	28	cg24179646, cg14661400, cg17212502, cg08575696, cg25969992, cg03093831, cg24105269, cg13569575, cg15397176, cg24339197, cg24292016, cg06053994, cg12602161, cg02746150, cg07739483, cg00393992, cg17677968	-0.116735
HLA-DOA	1.95608e-07	2.80842e-05	0.690132	0.736956	2.56737	30	cg23933164, cg18307545, cg14630099, cg14144933, cg06954660, cg15737554, cg17777731, cg26690103, cg14686676, cg07173283, cg18043773, cg16673446, cg23220637, cg24696151, cg18477188, cg02389091, cg14490686, cg18516035, cg07294785, cg15630950	0.0837199
SLC35F3	2.06441e-07	2.93677e-05	0.690132	-0.655844	-1.8372	76	cg07185425, cg24296884, cg08765573, cg06369407, cg21166844, cg17451688, cg26802210, cg04919681, cg10804137, cg16068307, cg10701282, cg02635001, cg18190030, cg05859796, cg01420001, cg00161124, cg23093692, cg24312105, cg17399619, cg04906447, cg05449874, cg00662647, cg10204807, cg21002575, cg14527578, cg20267718, cg27610044, cg04310063, cg24273304, cg20761636, cg16648603, cg23381944, cg21667736, cg2…	-0.113345
KSR2	2.17999e-07	3.07299e-05	0.690132	0.509668	2.2907	78	cg22459531, cg05586172, cg27638593, cg06018180, cg08413096, cg06638180, cg24876953, cg23339038, cg26618058, cg25600933, cg07277296, cg01362241, cg19301250, cg03552265, cg27571747, cg23787700, cg05738715, cg21688427, cg06296759, cg02499974, cg20920521, cg13215552, cg22649992, cg16471585	0.0211596
C21orf29	2.39417e-07	3.34451e-05	0.674963	-0.64271	-1.81865	85	cg27251694, cg02858449, cg17261675, cg19683410, cg22347126, cg11220732, cg04218030, cg08152198, cg27315633, cg04257752, cg14743983, cg01706544, cg13066546, cg11250081, cg09217219, cg18667511, cg13137765, cg16797790, cg02579133, cg12367971, cg05168609, cg05408521, cg16733400, cg03535831, cg11698180, cg13955647, cg12307092, cg25623886, cg15045174, cg17778867, cg04204557, cg04968875, cg07083366, cg1…	-0.140571
NLRP2	2.47121e-07	3.4213e-05	0.674963	0.838168	2.62797	17	cg03039475, cg11283476, cg16481560, cg06607594, cg22788909, cg03251378, cg24307499, cg27099991, cg22475082, cg07501918, cg27211295, cg17817203, cg10968958, cg03100593	0.0713418
TCF4	3.04106e-07	4.17298e-05	0.674963	-0.573986	-1.67443	145	cg18849603, cg03708008, cg19214721, cg18151041, cg08971620, cg08957513, cg26015442, cg16996575, cg15556088, cg11489144, cg14478495, cg04609270, cg25025983, cg12720209, cg13676008, cg01467594, cg16936887, cg24103182, cg02138987, cg15171911, cg16672408, cg03313849, cg10562614, cg04070194, cg06562165, cg08339744, cg06082013, cg18557911, cg18385050, cg27557413, cg27233989, cg08151537, cg24403976, cg0…	-0.128289
RERG	3.29642e-07	4.4837e-05	0.674963	0.857513	2.67949	16	cg08176485, cg01377436, cg00712984, cg05425929, cg13097597, cg21838487, cg18839315, cg11369971, cg07052005, cg15395863, cg17730819, cg00576904	0.130357
PLSCR2	3.49047e-07	4.70636e-05	0.674963	-0.981383	-1.82006	6	cg20069430, cg14056864, cg24005645, cg26794949, cg22688829	-0.34465
FEZ1	3.59813e-07	4.80971e-05	0.674963	0.808036	2.67541	19	cg05366909, cg11300248, cg02599699, cg19751824, cg19792194, cg16934443, cg01460481, cg14326956, cg23012054, cg06176440	0.0710223
UST	4.05263e-07	5.37095e-05	0.674963	0.463702	2.16838	95	cg00440836, cg06613634, cg02656574, cg23828170, cg06295483, cg21223135, cg04825872, cg19285799, cg02069222, cg24607653, cg03945663, cg24670695, cg26980205, cg18628157, cg01831337, cg02322195, cg01191105, cg01163931, cg10900437, cg00892417, cg03731316, cg05396439, cg14714009, cg06259339, cg02115067, cg14332552, cg15408737, cg14391258, cg00884208, cg09594210, cg17417739, cg09456777, cg00322495, cg0…	0.0172273
CES1	4.26269e-07	5.60147e-05	0.674963	0.862981	2.59787	14	cg04521981, cg26880539, cg16744664, cg24155826, cg09863930, cg03993839, cg03880033, cg09955858, cg18247128, cg06527016	0.116707
CPXM2	4.33834e-07	5.65297e-05	0.674963	-0.719024	-1.9289	48	cg27289181, cg08243916, cg16897942, cg22891561, cg18261494, cg05530612, cg13087069, cg09608533, cg11639984, cg09336243, cg13361247, cg25187802, cg18310495, cg23985702, cg13473491, cg22924958, cg03451695, cg08996459, cg14611696, cg15009304, cg19514542, cg16002908, cg14496842, cg13191127, cg14028249	-0.183849
COL27A1	4.52518e-07	5.84729e-05	0.674963	0.492588	2.15954	85	cg17722087, cg05915539, cg13889415, cg13391488, cg12058878, cg07148467, cg19715164, cg14572845, cg14406134, cg19005666, cg05398019, cg18717689, cg04396513, cg21161568, cg09799400, cg13972591, cg00617927, cg08049002, cg01652848, cg09009011, cg26981967, cg08593692, cg14527645, cg05710933, cg23936341, cg04595924, cg05274722, cg16399648, cg16458138, cg13427810, cg21157972, cg03854427, cg14503873, cg0…	0.064629
ALOX5	4.76689e-07	6.10871e-05	0.674963	0.619064	2.50989	44	cg10909790, cg11583287, cg01651583, cg25136646, cg27191463, cg20848186, cg13558452, cg22770815, cg23210906, cg01492604, cg06127294, cg10690063, cg03190251, cg16379826, cg10069493, cg09806262, cg15590007, cg16831085, cg20900036, cg22956733, cg17972352, cg27608999, cg21981270, cg09832911, cg24302529, cg06866685	0.0793064
UNC5D	5.09952e-07	6.44e-05	0.659444	-0.694046	-1.8712	51	cg02704480, cg10861722, cg00232292, cg06301976, cg27605823, cg01295318, cg11758022, cg15027328, cg14033313, cg09481000, cg14667123, cg19406792, cg07396194, cg02355183, cg03752965, cg15981092, cg04402007, cg08754088, cg06427586, cg22872195, cg22507558, cg17486097, cg26679047, cg03995061, cg27244980, cg02451333	-0.183435
CCNY	5.10847e-07	6.44e-05	0.659444	-0.647232	-1.81308	76	cg16997314, cg22983119, cg12955664, cg13249996, cg17304852, cg02283126, cg24076597, cg11039729, cg11411220, cg16151503, cg12391815, cg06181433, cg20418498, cg22527230, cg17262810, cg19241465, cg10819163, cg09027861, cg19677952, cg02524725, cg04922063, cg02950701, cg24627933, cg17576688, cg16557250, cg06420074, cg23937913, cg06397711, cg00573352, cg09374175, cg02317438, cg13457238, cg14184715, cg1…	-0.0793998
AGAP1	5.23631e-07	6.54792e-05	0.659444	-0.487567	-1.47077	393	cg20403528, cg23088921, cg21062661, cg16527734, cg17472664, cg02244431, cg27617616, cg06715167, cg07207740, cg16085374, cg03974312, cg08972794, cg16672147, cg25201225, cg10984962, cg02897808, cg20882681, cg27396790, cg17945789, cg18021271, cg12506219, cg25161429, cg22032385, cg11962122, cg06308790, cg20706526, cg04288241, cg15002250, cg01206017, cg17754975, cg04774679, cg23922520, cg05014640, cg1…	-0.0555379
CACNA1D	5.38713e-07	6.68262e-05	0.659444	0.460514	2.15348	95	cg10448088, cg16128030, cg07456278, cg09662638, cg10544026, cg07881541, cg19128261, cg13281445, cg14530892, cg06046629, cg24389182, cg26085633, cg00856432, cg20345674, cg07501635, cg22759220, cg07354995, cg14521149, cg21503701, cg13757263, cg22227379, cg22151200, cg26408927, cg12668309, cg04515132, cg15114680, cg25618378, cg17807510, cg02515006, cg08480458, cg12767525, cg22702130	0.0322555
RYR2	5.69687e-07	7.01077e-05	0.659444	0.446935	2.10111	94	cg20804721, cg20659588, cg00386999, cg17087499, cg05228989, cg19655142, cg25294456, cg15118816, cg22940372, cg19308436, cg03636759, cg24937754, cg14074945, cg17806394, cg18391638, cg05524073, cg20253561, cg11958173, cg20388471, cg20886194, cg20978814, cg05795367, cg05574551, cg03337341, cg00058296, cg18785380, cg20899927, cg01412803, cg12442020, cg13682864, cg04468098, cg08499207, cg06307043, cg1…	0.0218534
LOC339862	5.74305e-07	7.01195e-05	0.659444	0.767191	2.59515	22	cg07913086, cg07398316, cg12826853, cg09987466, cg03610554, cg17751886, cg27026002, cg10094111, cg21474633, cg13808548, cg24578090, cg16253215	0.0594293
NPSR1	5.82061e-07	7.05112e-05	0.659444	0.669473	2.54873	37	cg07240487, cg23448390, cg03823477, cg04371713, cg05399607, cg22172600, cg23862011, cg00081087, cg13411862, cg19194095, cg11122634, cg17334297, cg13217204, cg24646978, cg02395814, cg26282247, cg24929847, cg17744825	0.0744794
MYO7B	6.14774e-07	7.38968e-05	0.659444	0.609848	2.53087	50	cg01385334, cg16089796, cg00401761, cg16669194, cg22903402, cg00778928, cg00632762, cg02638434, cg23588525, cg05876487, cg07949777, cg13843719, cg06705227, cg21321568, cg01966334, cg06197616, cg04005679, cg07163991, cg01837630, cg24996605, cg16175423, cg16122707, cg18922448, cg26650973	0.0392548
SLC9A9	6.65889e-07	7.94252e-05	0.659444	0.51278	2.17158	74	cg02501410, cg15493612, cg13408795, cg19801733, cg13406113, cg12590354, cg01491766, cg01929138, cg22334140, cg14497255, cg00491313, cg07737558, cg02317746, cg17831149, cg12011333, cg21520462, cg18612175, cg15266604, cg11652564, cg14574489, cg25517870, cg17573913, cg10192878, cg12613770, cg17715990, cg08815968, cg12141898, cg23308689, cg13546914, cg06671928, cg08988364	0.0665747
TMEM163	7.31985e-07	8.66425e-05	0.659444	0.64855	2.57212	42	cg27450167, cg20880354, cg20854539, cg16064512, cg08564555, cg05997409, cg26476893, cg02626447, cg26681139, cg10711022, cg11100281, cg05829137, cg12318500, cg23602251, cg11292593, cg12911678, cg11080513, cg17688358, cg20188980, cg24384127, cg24519533, cg12331160, cg00897703	0.0626221
ERICH1-AS1	7.81547e-07	9.18081e-05	0.659444	-0.647508	-1.80978	73	cg16092904, cg01143440, cg07250333, cg13254690, cg04105565, cg05949399, cg19224850, cg25877377, cg03403771, cg10059226, cg14258680, cg11562079, cg05573045, cg02272286, cg16012949, cg13035715, cg05004770, cg04461757, cg17275311, cg09829114, cg15723599, cg04076526, cg09047115, cg16843910, cg22513953, cg12406839, cg04379063, cg12354105, cg19767775, cg09022900, cg14425270, cg08533207, cg12070357, cg1…	-0.175927
DLGAP2	8.41177e-07	9.80698e-05	0.659444	-0.5701	-1.66376	142	cg24507457, cg22385595, cg27316067, cg15953038, cg03185622, cg24814526, cg02840179, cg12818159, cg11734845, cg02641770, cg07422669, cg12020778, cg13649332, cg09055992, cg03439898, cg26265751, cg15892797, cg25630506, cg00623161, cg15192323, cg24035595, cg06070132, cg25902926, cg22102082, cg10718938, cg26607620, cg15230311, cg11114923, cg07205753, cg02985959, cg20257821, cg07346177, cg10489318, cg0…	-0.174048
KLF7	9.57519e-07	0.000110801	0.643552	0.579219	2.39734	53	cg14366352, cg03484267, cg17567300, cg11073499, cg17827949, cg19361800, cg04941664, cg14661803, cg05214708, cg07687273, cg19386604, cg11032499, cg20374118, cg18493250, cg02577773, cg21777553, cg01070657, cg24891303, cg23970275, cg13132267, cg10278149, cg20195837, cg04759690, cg02806783, cg25518066, cg12934577, cg12148585, cg26006165, cg05861291	0.0497727
CDH11	9.9726e-07	0.000113822	0.643552	0.872116	2.55492	13	cg26963892, cg07951949, cg00769251, cg10853728, cg02157637, cg04868376, cg21458849, cg04036430, cg10455486, cg00706191	0.165834
USP10	9.98313e-07	0.000113822	0.643552	-0.736137	-1.92798	38	cg03832293, cg00373737, cg26729368, cg02235941, cg14566480, cg07700920, cg04654170, cg24297889, cg12584778, cg08126789, cg06054278, cg05871405, cg01430302, cg13202585, cg05298510, cg07695272, cg17065618, cg09565226, cg07647771	-0.0913329
LINC01227	1.01092e-06	0.000114418	0.643552	0.935963	2.35063	8	cg11714327, cg15562617, cg04501201, cg04277040, cg20630344, cg17333883, cg07700511, cg20481941	0.175107
FAM78B	1.03183e-06	0.000115939	0.643552	0.703026	2.41789	29	cg11407681, cg17323982, cg06928021, cg25194322, cg15701005, cg09772029, cg24428232, cg21102109, cg24554839, cg16746864, cg03421657, cg02456804, cg26557890, cg17940268, cg27519145, cg16403669, cg03670868, cg12012984	0.0616575
SGCE	1.08337e-06	0.000120854	0.643552	0.636793	2.46006	39	cg16813564, cg27504782, cg16917290, cg27492749, cg21743410, cg21027820, cg03209103, cg23690528, cg17890778, cg25524350, cg04275901, cg22216017, cg26179590, cg08607907, cg18484166, cg23096644, cg26283564, cg08045766, cg23498273, cg16956426, cg21088896, cg19734015, cg02444961, cg25485192, cg14937059, cg22579075, cg15846744, cg08172445, cg26464535	0.161698
CNGA4	1.15743e-06	0.000128193	0.643552	0.930227	2.3731	9	cg25541544, cg08461180, cg09969989, cg04404147, cg05757894, cg19678774, cg14039925	0.127447
TOX2	1.18348e-06	0.000129872	0.643552	-0.656749	-1.82508	67	cg25704642, cg15651445, cg24026403, cg23844102, cg06164282, cg04064956, cg02928509, cg03454863, cg08899795, cg03034820, cg13649131, cg26126740, cg02004723, cg14215256, cg03509415, cg07249959, cg01917785, cg20277909, cg15456643, cg00678971, cg02703276, cg13685095, cg02599192, cg26478582, cg26947919, cg13909328, cg23621205, cg10655572, cg13910713, cg12373145, cg18138498, cg02040836, cg22457287, cg1…	-0.115223
FAM19A5	1.18933e-06	0.000129872	0.643552	-0.547489	-1.61097	169	cg27308329, cg19734830, cg07069452, cg00627846, cg04114095, cg02895639, cg20640347, cg23167081, cg13192640, cg02702060, cg00306664, cg11403706, cg25307549, cg07416315, cg15006869, cg26098311, cg16321163, cg23751729, cg04382374, cg03304469, cg02959149, cg18013185, cg01216108, cg13216160, cg12555819, cg06340899, cg22102663, cg12539917, cg02307074, cg14514385, cg13520744, cg11307196, cg00223715, cg1…	-0.10247
DNAH8	1.30742e-06	0.000141768	0.643552	-0.685894	-1.84993	52	cg13504243, cg06204066, cg22411864, cg10466254, cg05378095, cg21264386, cg14320905, cg15300837, cg11395946, cg27313589, cg03333673, cg14286553, cg08347672, cg02918680, cg09206496, cg27047061, cg00133880, cg18987045, cg14829325, cg06586882, cg21972063, cg12619254, cg25821798, cg14464563	-0.145374
ST3GAL3	1.37634e-06	0.000148206	0.643552	-0.651041	-1.81816	72	cg04659709, cg01738710, cg05180596, cg19819980, cg27404672, cg24283375, cg07166795, cg19793803, cg04693106, cg15901715, cg03359630, cg00806959, cg08503814, cg21138201, cg21397693, cg16047291, cg25630069, cg23930257, cg08818087, cg10874168, cg04596075, cg21166186, cg03822565, cg25041176, cg18880737, cg11409022, cg26396357, cg08959526, cg04984686, cg12581474, cg26568189, cg26184443, cg10886334, cg2…	-0.0928243
SEMA5A	1.46903e-06	0.000156771	0.643552	-0.68857	-1.85938	54	cg09878909, cg15130855, cg22951582, cg08536346, cg03012569, cg24853904, cg05469929, cg23253678, cg13559143, cg17608082, cg11958040, cg12503735, cg09441579, cg12909542, cg01564705, cg23190972, cg22744783, cg07127534, cg03258255, cg16513883, cg12695122, cg09604865, cg07072293, cg19025212, cg05593589, cg23198906, cg25304339, cg11679726	-0.15129
LOC101929754	1.47611e-06	0.000156771	0.643552	0.932283	2.34139	8	cg26912910, cg26247345, cg01879525, cg13399259, cg23064424, cg16775908, cg21170961	0.191698
ST3GAL1	1.54664e-06	0.000163145	0.643552	0.926829	2.36443	9	cg02923228, cg02908816, cg14640789, cg12292213, cg00579505, cg21046728, cg16390908, cg02819401	0.0804581
RABGAP1L	1.58321e-06	0.000165873	0.643552	-0.597546	-1.70874	101	cg00238533, cg14599154, cg11216264, cg15975554, cg24286764, cg17379926, cg05199251, cg02131510, cg03873535, cg12424998, cg18622049, cg23467487, cg16304782, cg00272500, cg12625702, cg14798125, cg18504194, cg14108875, cg05122183, cg04076488, cg23395404, cg05768419, cg07272288, cg26434487, cg12958175, cg10630087, cg07174997, cg12763032, cg02046884, cg24926719, cg06756499, cg23858576, cg27395785, cg0…	-0.0715203
TFAP2B	1.71485e-06	0.000178459	0.643552	-0.774581	-1.96645	29	cg19620724, cg07103129, cg09247060, cg01610857, cg04228402, cg17343563, cg24641186, cg20432960, cg05928362, cg03159396, cg18442187, cg18886245, cg17083323, cg00908833, cg21650962, cg19109204, cg06117072, cg21317965, cg13223107, cg23777233, cg24897897, cg22248052, cg08178940, cg27260772, cg18954869	-0.193295
PCDHGA9	1.73867e-06	0.000179732	0.643552	-0.543894	-1.607	184	cg03415916, cg13254082, cg10805220, cg21929183, cg26647197, cg05558169, cg26485937, cg17100872, cg18507379, cg22463553, cg14378860, cg07608474, cg02267483, cg24272454, cg03898577, cg15004405, cg05670472, cg08200869, cg21548955, cg13933262, cg21941341, cg09207053, cg26826004, cg13718539, cg27487435, cg03898832, cg16548916, cg23854272, cg07017875, cg24155123, cg00808170, cg27187848, cg18617005, cg0…	-0.0727476
COL5A1	1.86056e-06	0.000190765	0.643552	-0.574344	-1.65838	127	cg14004266, cg11670992, cg27132932, cg15101786, cg16415252, cg13698865, cg09224303, cg06320334, cg16742607, cg10050808, cg14021321, cg09935124, cg17313456, cg14198873, cg13596983, cg13611121, cg14454440, cg13803559, cg13602761, cg21548843, cg20757903, cg13389209, cg14237069, cg14186948, cg08804228, cg14482968, cg14581018, cg13605536, cg27197021, cg05329720, cg01394078, cg13984701, cg14582636, cg1…	-0.103579
GRIK4	1.87e-06	0.000190765	0.643552	-0.627318	-1.77843	88	cg13578726, cg25910065, cg23315601, cg17432515, cg01512034, cg11392272, cg04215638, cg22025859, cg00621767, cg06121692, cg24898318, cg00103177, cg05802147, cg24786369, cg16361867, cg18926594, cg07566324, cg10106493, cg25608079, cg03303857, cg10395850, cg04169419, cg09426164, cg18749753, cg04235361, cg04912349, cg15513349, cg12809930, cg23868250, cg03022432, cg21300422, cg23878918, cg14783207, cg2…	-0.109562
ST6GALNAC3	1.91504e-06	0.000194082	0.627257	0.577259	2.44302	55	cg09091433, cg17325792, cg02281400, cg21947295, cg12702354, cg10241563, cg21246464, cg07163168, cg08869722, cg15351060, cg10958432, cg21526205, cg01517208	0.0414356
CDCP1	1.94419e-06	0.000195655	0.627257	-0.760987	-1.95014	32	cg02131610, cg21028916, cg09000199, cg16664015, cg17112110, cg15582335, cg24840062, cg19455306, cg26421072, cg20849286, cg13506624, cg01096927, cg26792325, cg09220326, cg25148230, cg05237429, cg00807710, cg15808331, cg18409839, cg03153775	-0.124695
USP7	1.95579e-06	0.000195655	0.627257	-0.644274	-1.78655	66	cg25049765, cg06322218, cg02596819, cg08667786, cg02906465, cg11026266, cg00607630, cg24413431, cg00094764, cg07093155, cg27193204, cg11394378, cg15882363, cg11834856, cg17093489, cg22448084, cg13565702, cg26791488, cg12235672, cg01921959, cg19511605, cg14051760, cg14871186, cg17148519, cg07636761, cg25248588, cg13123114, cg03501454, cg11939556, cg16613029, cg13828458, cg17759562, cg03935096, cg2…	-0.0832795
COL7A1	2.17604e-06	0.000216293	0.627257	0.745116	2.53627	24	cg11565377, cg03548224, cg19219068, cg06500509, cg27486254, cg20436810, cg21567371, cg17415010, cg12475784, cg10179004, cg07157951, cg15526863, cg17399727	0.0865751
SPPL3	2.19328e-06	0.000216618	0.627257	-0.722321	-1.90857	41	cg03721780, cg15659297, cg05883036, cg06845408, cg01104490, cg09310575, cg15511246, cg10717425, cg04069757, cg22180109, cg02419362, cg18562282, cg26872414, cg06750679, cg04884319, cg20405537, cg25607886, cg04974751, cg07589215, cg05788043, cg22843912, cg07871717, cg04106185, cg15571769, cg06909158, cg12418163, cg07718303, cg11330512, cg25190697, cg16258767, cg15187782, cg14093102	-0.102289
DLC1	2.31031e-06	0.000226732	0.627257	-0.584909	-1.68841	117	cg09753236, cg20607577, cg03231596, cg06360629, cg06794293, cg18238570, cg07538447, cg22095507, cg12214034, cg02126477, cg10452258, cg08870763, cg00431673, cg08148801, cg10941185, cg06043512, cg26244164, cg14321859, cg22810105, cg08950691, cg08873983, cg25086418, cg17989952, cg23682255, cg10574939, cg22707065, cg16749785, cg23644437, cg22452650, cg12723258, cg01296960, cg13007701, cg24981989, cg1…	-0.200697
MIR5009	2.36462e-06	0.000230603	0.627257	-0.753827	-1.94379	34	cg12544812, cg11714647, cg15886943, cg03673191, cg08248790, cg03799971, cg17888482, cg18986745, cg25446727, cg25118545, cg14202820, cg14197404, cg05452868, cg12975010, cg02580944, cg23422270, cg17652718, cg05017902, cg17938553, cg16202996, cg11562659, cg20186982, cg08237735, cg08736070, cg08634018	-0.136312
TSC22D3	2.44029e-06	0.000236494	0.627257	-0.756706	-1.93167	31	cg01802138, cg19854896, cg27311392, cg11907074, cg24318558, cg06140906, cg23660678, cg20085561, cg09147539, cg01828434	-0.144882
NKD1	2.61837e-06	0.000252177	0.627257	-0.743892	-1.94309	36	cg16930526, cg18836206, cg04412156, cg24364004, cg00535248, cg02816049, cg05779675, cg04011357, cg17366016, cg09229492, cg26746669, cg05226466, cg26665701, cg04685962, cg15882922, cg01827248, cg11564815, cg00753714, cg16750777, cg04264766, cg03064228, cg01262680, cg03854487, cg07021748, cg07799035, cg18215677	-0.107582
MPST	3.25417e-06	0.000311476	0.627257	-0.779579	-1.93359	26	cg06230247, cg07819160, cg02642363, cg19294117, cg18605230, cg17242874, cg08285882, cg12253469, cg00170401, cg17505239, cg09633533, cg02179764, cg22507081, cg24635563	-0.17021
BRINP3	3.29657e-06	0.000313599	0.627257	0.772068	2.55632	19	cg12668049, cg15974558, cg17687278, cg01886968, cg04883135, cg01613954, cg21980141, cg19678937, cg12957455, cg27175596, cg05749388, cg17960141, cg06515518, cg20920045, cg05983942, cg17964173	0.0891258
DGKI	3.54806e-06	0.000335465	0.627257	0.506673	2.14662	68	cg09165129, cg17413672, cg14493702, cg13620119, cg18249027, cg15463989, cg03841553, cg03132375, cg02085942, cg10273615, cg02375244, cg02973702, cg23394300, cg06036309, cg19385365, cg16237063, cg16228415, cg13204320, cg18280107, cg12198471, cg14959731, cg26703587, cg23989903, cg17897796, cg16213881, cg01720013, cg21011186, cg09390962, cg00375799, cg00029246, cg04890230, cg24632830	0.0471206
BRD2	3.63255e-06	0.000341371	0.627257	-0.678405	-1.83193	54	cg15598276, cg00482994, cg18888137, cg23271057, cg23266063, cg11600186, cg12110846, cg11813940, cg19400616, cg26450574, cg15226766, cg06898831, cg26595909, cg16933813, cg01935221, cg04166913, cg22088127, cg01716683, cg02707277, cg10770652, cg15586654, cg09566131, cg01961387, cg27086554	-0.0961425
BMPER	3.98228e-06	0.000371983	0.610527	0.559974	2.35225	54	cg00348598, cg24614741, cg27113656, cg01275685, cg11575036, cg11611127, cg15020132, cg04842116, cg01409460, cg16113021, cg00728810, cg21780600, cg19485210, cg26193418, cg16868253, cg06994834, cg22069718, cg01555639, cg09807875, cg17926665, cg05912481, cg10413224, cg15400671, cg24546646, cg04711063, cg12781086, cg07183721, cg22164367, cg02531509, cg15190834, cg16330131, cg06713935	0.0424997
MLIP	4.11999e-06	0.000381326	0.610527	0.680193	2.33936	29	cg05070202, cg17804488, cg03997658, cg20819154, cg03836981, cg21907309, cg23493916, cg24474958, cg16187300, cg26974554, cg14878677, cg16337165, cg27341846, cg06386979, cg23647650, cg24976037	0.0771217
KIAA1683	4.13148e-06	0.000381326	0.610527	0.823817	2.5742	16	cg17168552, cg17866067, cg07641963, cg13820260, cg07002583, cg20858770, cg07822369	0.0806091
MSRA	4.24947e-06	0.000389895	0.610527	0.419473	1.8669	112	cg06016703, cg17475643, cg23997434, cg15678504, cg26824131, cg02785561, cg22643879, cg03286983, cg08725976, cg05840218, cg05063328, cg17575721, cg01511457, cg04785916, cg06552164, cg04582186, cg01043583, cg15633056, cg13294644, cg11794801, cg13405608, cg20710386, cg03470159, cg07360518, cg16773768, cg12988189, cg06223437, cg10206601, cg20301210, cg03502219, cg07318696, cg12247164, cg00302160, cg2…	0.0298295
SEMA3D	4.47424e-06	0.000408103	0.610527	0.87673	2.41468	11	cg00334933, cg24817064, cg03088873, cg18041719, cg17521798, cg02607810, cg00224028	0.143041
SLC7A9	4.51895e-06	0.000409771	0.610527	0.874919	2.45661	12	cg13692392, cg21713885, cg00190338, cg10816812, cg16014699, cg05280886, cg26267782, cg19492632, cg01033005	0.102683
KIAA1549L	5.2228e-06	0.000470842	0.610527	0.820145	2.56272	16	cg17737685, cg11782902, cg14213783, cg27506503, cg09604108, cg00114046, cg17245552, cg27177870, cg00347531, cg22068574, cg11189237, cg23434376	0.12122
FKBP11	5.25481e-06	0.000470989	0.610527	0.915282	2.33498	9	cg22021756, cg05883907, cg01612057, cg23692087, cg19190217, cg15620146, cg21908259	0.0739085
LIFR	5.68921e-06	0.000504948	0.610527	-0.857714	-1.88022	14	cg15544071, cg20288405, cg26437306, cg01829017, cg21863114, cg07273012, cg17602016, cg13443160, cg06756172, cg02494155, cg05442929, cg14899331, cg18204964	-0.260054
C14orf49	5.69882e-06	0.000504948	0.610527	0.937731	2.26052	7	cg19821124, cg22958403, cg13760395	0.0689887
GDNF-AS1	5.85778e-06	0.000516084	0.610527	-0.857529	-1.87981	14	cg12445993, cg05899310, cg09013011, cg12776184, cg21322247, cg07141080, cg00577510, cg18734446, cg02511974, cg00372293, cg13975598	-0.2178
BCAM	5.92075e-06	0.000518685	0.610527	0.788174	2.47122	17	cg27555390, cg17489534, cg24122751, cg02255098, cg17921863, cg14037553, cg05193915, cg05060876, cg23318764, cg21234233, cg17152742, cg21978694, cg12249345	0.0371519
TFF3	6.16538e-06	0.000537081	0.610527	0.936466	2.25747	7	cg03912984, cg12448376, cg01280703, cg20130085, cg03821354, cg18217706, cg02748016	0.121411
TMPRSS6	6.25316e-06	0.000541685	0.610527	0.669294	2.40979	31	cg21271753, cg15374910, cg27091860, cg04283628, cg17956747, cg19490180, cg00619188, cg00323501, cg15909981, cg04032983, cg17296312, cg00276389, cg04355884, cg02813731, cg12025310, cg16956540, cg01824122, cg19254269, cg03805951	0.0801893
MYCBP2	6.46098e-06	0.000556578	0.610527	-0.753906	-1.89186	28	cg11911128, cg26635454, cg03027750, cg01599897, cg14033457, cg11426285, cg05127547, cg26905258, cg18548882, cg11895775, cg10035591, cg25222272, cg04576273, cg23269605, cg02947038, cg11496825, cg20503444, cg03732657, cg10018309, cg13808130, cg09009788	-0.0841853
CLPB	6.72553e-06	0.000574758	0.610527	-0.669938	-1.80907	54	cg17653670, cg23225469, cg08335944, cg00900825, cg17458107, cg07062262, cg03516335, cg19791780, cg06045306, cg21055577, cg05683544, cg07537836, cg12536891, cg06760651, cg13968946, cg11078828, cg27215014, cg27601809, cg03471793, cg22275309, cg17163381, cg24313592, cg03792928, cg12073664, cg21175860, cg19477601, cg15004546, cg15439733, cg17782542, cg15357894	-0.0933005
NCOA4	6.74616e-06	0.000574758	0.610527	-0.781634	-1.89883	23	cg16814786, cg00302587, cg12929208, cg01315067, cg25308531, cg06098215, cg13859860, cg22541962, cg23359810, cg05926904, cg22566058	-0.126713
DIAPH3	6.84803e-06	0.000580249	0.610527	-0.665939	-1.806	55	cg15044229, cg03986471, cg06757356, cg26534223, cg15481105, cg10482427, cg11090384, cg12544957, cg22138573, cg00008612, cg20592691, cg10406264, cg06307459, cg24501624, cg17095637, cg20288975, cg23299218, cg23934687, cg24289237, cg06962647, cg12824973, cg19174554, cg00933306, cg07124680, cg09208929, cg00623826, cg24564576, cg19044429, cg01899581, cg03467897, cg15830057, cg08527187, cg07913137, cg1…	-0.0661715
IQGAP2	8.14365e-06	0.000686279	0.593325	-0.607203	-1.71798	86	cg11123720, cg09998188, cg01201140, cg01004859, cg04291905, cg04709306, cg08356262, cg26871350, cg03788509, cg07500621, cg16928289, cg14843129, cg03396247, cg26348614, cg21797564, cg11770223, cg18900244, cg05163230, cg21806100, cg11629830, cg20413731, cg08490770, cg27354635, cg03938375, cg21312715, cg23358218, cg23289545, cg01806437, cg20535450, cg14115785, cg24637374, cg13231756, cg19859287, cg2…	-0.0920766
KLHL3	8.20204e-06	0.000687464	0.593325	0.630389	2.35387	33	cg22422090, cg11825028, cg03929848, cg16389027, cg24805396, cg27065096, cg18251187, cg12947436, cg08383029, cg09530650, cg18023057, cg24232110, cg22030962, cg02767064, cg17154210, cg24868645, cg10016971, cg23693466	0.0405952
HOXB7	8.56488e-06	0.0007102	0.593325	0.843625	2.47146	13	cg23015099, cg18773260, cg11041817, cg23669081, cg20845838, cg25222129, cg04989783, cg07547765, cg22622477	0.178047
LOC101927587	8.56491e-06	0.0007102	0.593325	0.741442	2.49585	21	cg27256411, cg09056281, cg03370842, cg12678861, cg12591881, cg26607910, cg02865562, cg15952086, cg09463609, cg04467513, cg25122988, cg06456875, cg09074562	0.0884521
LINC00403	8.77833e-06	0.000724026	0.593325	-0.748565	-1.90484	30	cg22098605, cg13340874, cg10937891, cg15787615, cg07290915, cg09849974, cg02705757, cg15695836, cg09320591, cg19401332, cg22858670, cg12744494, cg02152996, cg23297036, cg16952423, cg10975405, cg13095325, cg05731566, cg07249857	-0.193199
PPFIA4	8.99629e-06	0.000738076	0.593325	0.652939	2.45453	35	cg23460472, cg01866508, cg09396704, cg10814131, cg01010014, cg03900565, cg10571484, cg15618108, cg02061634, cg14084623, cg20052923, cg11717782, cg17862152, cg01781649, cg05775988, cg00224650, cg11656175, cg10067954, cg18360159, cg16223596, cg18169013	0.0457293
SAMD12	9.04998e-06	0.000738574	0.593325	0.46814	2.04667	83	cg22533992, cg02966572, cg12741138, cg13006177, cg19941225, cg16539851, cg21770962, cg09471066, cg23509922, cg09360232, cg26554196, cg19537243, cg12497012, cg09131387, cg23701321, cg17426393, cg23373670, cg21500126, cg25206690, cg17604264, cg10341792, cg18001844, cg27020945, cg12568866, cg14634100, cg11060191, cg02542806, cg18296404, cg27512513, cg05230834, cg14208434, cg19460978, cg00183590, cg1…	0.0292016
ADAM6	9.42756e-06	0.00076536	0.593325	-0.941744	-1.78615	7	cg13805262, cg13569320, cg01932381, cg20565914, cg11065694, cg04975143, cg13499371	-0.236658
PTGFRN	9.91259e-06	0.000800545	0.593325	-0.710925	-1.85621	37	cg19356612, cg22774726, cg18937014, cg23972301, cg03214385, cg18227189, cg06522188, cg01417946, cg26422266, cg23093116, cg00534255, cg08870281, cg07518214, cg05777018, cg04177599, cg15510955, cg08760633, cg11747646	-0.0943017
DDAH1	1.07971e-05	0.00086746	0.593325	-0.72906	-1.89472	35	cg11420771, cg15991082, cg01773203, cg09594593, cg16787477, cg24515368, cg01093851, cg22211198, cg08654262, cg03938477, cg22809371, cg17276103, cg11341440, cg16203320, cg00308936, cg21105154, cg01550348, cg02972105, cg02170247, cg07313485, cg22340522, cg04117519, cg11243029, cg03422927	-0.0997754
FAM3D	1.20758e-05	0.000965191	0.593325	0.858314	2.36396	11	cg07311566, cg26576383, cg10048886, cg01486943, cg21079946, cg03651629, cg17927859, cg16960675, cg01439632	0.18226
GIGYF1	1.27906e-05	0.00100969	0.593325	0.814534	2.51071	15	cg11585745, cg01563502, cg05922723, cg09375284, cg25184038, cg03738868, cg23115136, cg21638357, cg12981876, cg18195498, cg27152133, cg17654217, cg25385873, cg10425772	0.0271774
MAP2	1.28242e-05	0.00100969	0.593325	0.745838	2.50902	20	cg06547348, cg06065453, cg13957697, cg25790718, cg14305814, cg01691063, cg16923483, cg13296463, cg14777022, cg15155371, cg01549637, cg19408495, cg15907018, cg13847331	0.0936569
NRXN1	1.28542e-05	0.00100969	0.593325	-0.56504	-1.62704	113	cg15397975, cg16852792, cg07083023, cg22322562, cg17526573, cg06466689, cg12446209, cg21203781, cg02495518, cg03531247, cg11381171, cg20668834, cg03714495, cg07529754, cg12594341, cg01014190, cg09373730, cg09423231, cg15573998, cg10099415, cg22202944, cg21040417, cg20536469, cg25036261, cg05579077, cg04707706, cg08405848, cg14099285, cg20062057, cg22573528, cg24363180, cg14875171, cg13906811, cg0…	-0.0697347
JAKMIP3	1.29063e-05	0.00100969	0.593325	-0.59275	-1.68765	93	cg05417409, cg15375163, cg19003390, cg14983763, cg20095866, cg08422497, cg08321048, cg13023287, cg16446486, cg10364109, cg13365591, cg17261303, cg06965072, cg06326667, cg14365894, cg09068759, cg03950689, cg18700416, cg03872339, cg02620054, cg06439736, cg17132517, cg26093145, cg15768620, cg05017168, cg16942333, cg17504591, cg15301881, cg23141961, cg19134728, cg01034913, cg06985415, cg25080497, cg2…	-0.105837
GPC4	1.29581e-05	0.00100969	0.593325	0.857912	2.40886	12	cg26953234, cg10418630, cg06256281, cg09773769, cg27474053, cg02784144, cg00453583, cg05347431, cg13536141, cg04143870	0.0787018
MROH2B	1.32748e-05	0.00102919	0.593325	0.856475	2.3589	11	cg09085752, cg12220237, cg05546828, cg11718442, cg17578917, cg01751746, cg25841125, cg02189729, cg03516592, cg06467775	0.146969
TRPV6	1.4024e-05	0.00108187	0.593325	-0.834382	-1.88746	16	cg21919492, cg13188468, cg13280983, cg27617054, cg24444878, cg10204997, cg12056501, cg11294123, cg02872948, cg13570487, cg16178828, cg06656105, cg02786019, cg21884372	-0.293587
EPHB6	1.45192e-05	0.00111453	0.593325	-0.872942	-1.8982	13	cg22895379, cg04990850, cg16914425, cg21577626, cg14349531, cg03217572, cg01567546, cg00216200, cg08415172, cg00361062, cg19144789	-0.265297
JAK2	1.47356e-05	0.00112557	0.593325	0.732638	2.47264	23	cg13491304, cg19920525, cg02104682, cg05360883, cg13661497, cg05259160, cg05785554, cg13762471, cg10680180, cg06253217, cg06858172, cg03071195	0.048593
NINL	1.51533e-05	0.0011518	0.593325	0.657035	2.28895	30	cg07082905, cg21528869, cg13486641, cg25843088, cg14440543, cg18532488, cg03197562, cg25408608, cg03360551, cg13495791, cg14025592, cg15340145, cg15700335, cg12550673, cg08546514, cg23138162, cg00545102, cg05874318	0.0537379
CACNB4	1.60514e-05	0.00120864	0.57561	0.502884	2.15245	63	cg04168479, cg24810401, cg17308718, cg05565042, cg27397423, cg17610518, cg06485332, cg00424802, cg15014569, cg11025974, cg02300652, cg06686709, cg22110047, cg08719380, cg09815363, cg18587465, cg05105477, cg09519684, cg09625768, cg17023034, cg06950952, cg07460778, cg18388138, cg11784470, cg15476267, cg27664689, cg22717197, cg26472643, cg21376136	0.0490558
ARHGAP26	1.6057e-05	0.00120864	0.57561	-0.530949	-1.56067	168	cg15197756, cg25499841, cg15880322, cg20715159, cg14574818, cg24559044, cg23835104, cg27452612, cg01288724, cg15368044, cg07448458, cg00018446, cg13895596, cg04854052, cg08197774, cg15015143, cg18254586, cg07110142, cg17452254, cg09641854, cg18004617, cg09187189, cg00618275, cg19217890, cg05049901, cg09104383, cg18116174, cg10220391, cg26504734, cg25211022, cg05908015, cg02299933, cg23996692, cg1…	-0.0673736
TGFBR2	1.68337e-05	0.00125848	0.57561	-0.741099	-1.85973	28	cg06085541, cg16918625, cg04916416, cg07285675, cg20223784, cg23654099, cg03472357, cg21069258, cg15724876, cg05450916, cg13724812, cg15171154, cg19615017, cg21814995, cg23485307, cg14308215, cg02702424	-0.145428
GRIA4	1.68814e-05	0.00125848	0.57561	-0.704494	-1.83942	37	cg04868985, cg06588230, cg07080352, cg25131420, cg07956590, cg09502679, cg09980522, cg09269962, cg18756695, cg09974063, cg15794899, cg05791230, cg01111718, cg11283245, cg08892158, cg11825199, cg20306837, cg05396610, cg14088478, cg19063085, cg27368776	-0.151688
TRIM72	1.834e-05	0.00136067	0.57561	0.650375	2.34167	31	cg20394888, cg27612447, cg09146781, cg13974531, cg09383106, cg04784212, cg10085057, cg01754713, cg02601341, cg01009290, cg23042052, cg13352836, cg02865033, cg16556397	0.024783
LHX3	1.89466e-05	0.00139898	0.57561	0.734446	2.43176	19	cg11580704, cg21192468, cg19746397, cg02787166, cg14381623, cg14336011, cg15833797, cg25952247, cg14277923	0.0713955
AK8	1.96553e-05	0.00144443	0.57561	0.585492	2.26188	39	cg16950561, cg11534817, cg12988132, cg06564406, cg24191516, cg16821495, cg10961914, cg06702699, cg14296039, cg12656582, cg03803701, cg17302986, cg10011491, cg10987864, cg03453612, cg24356385, cg10551632	0.0317442
STIM1	1.97809e-05	0.0014468	0.57561	-0.646205	-1.76063	58	cg12520052, cg17696660, cg01612594, cg18330932, cg15069471, cg15634532, cg04477224, cg10124254, cg25725987, cg05756986, cg13782615, cg16687717, cg19711060, cg07119232, cg02825178, cg25395022, cg08407065, cg18722618, cg16693243, cg03820316, cg25310288, cg14143752, cg02206807, cg05880467, cg07998839, cg00550708, cg26296653, cg02582117, cg07179688, cg05999769, cg09110199, cg14849140, cg07109745, cg2…	-0.122144
LOC374443	2.01445e-05	0.00146429	0.57561	0.725142	2.44098	21	cg01220322, cg20141584, cg21844870, cg15625940, cg10652359, cg01850983, cg04549749	0.0682937
TSPEAR	2.02088e-05	0.00146429	0.57561	-0.573324	-1.63728	100	cg03937214, cg01074780, cg13360722, cg06020846, cg16003712, cg11819766, cg27388560, cg09343889, cg15391934, cg25691772, cg00195372, cg06260507, cg18605642, cg27065627, cg24655363, cg05987443, cg14193566, cg05069044, cg16509088, cg08532397, cg05005821, cg19203884, cg03334043, cg05194395, cg16597157, cg19846887, cg04864107, cg25579037, cg02669357, cg10274637, cg26116565, cg06863382, cg05239799, cg1…	-0.115443
GNASAS	2.04203e-05	0.00147273	0.57561	-0.704445	-1.85401	39	cg14728235, cg03030267, cg18949315, cg17696847, cg20019489, cg25268451, cg00636769, cg04780380, cg06163629, cg05558390, cg03613625, cg14943539, cg10459054, cg12054318, cg10309886, cg04132853, cg23699918, cg11996914, cg21330323, cg26873158, cg27642181, cg02274728, cg00765653, cg20582984, cg10546626, cg18619398	-0.113898
C7	2.08282e-05	0.0014952	0.57561	0.850386	2.34213	11	cg22324403, cg21544410, cg09860364, cg04125972, cg18847393, cg09660333, cg14945724, cg22439651, cg01755673	0.154864
GPC6	2.10257e-05	0.00150242	0.57561	0.368939	1.74954	128	cg19140589, cg12144451, cg07234958, cg12537319, cg07932047, cg20552431, cg20275841, cg00545232, cg16126820, cg08105469, cg26735543, cg24729297, cg08163567, cg17562550, cg07333922, cg05362082, cg20091187, cg14494366, cg09879400, cg22998749, cg13827123, cg18652327, cg26530275, cg08518150, cg21854632, cg20834081, cg00012576, cg27046201, cg26671050, cg17351439, cg15396532, cg14118175, cg11772527, cg0…	-0.00546412
DENND1A	2.24392e-05	0.00159607	0.57561	0.375193	1.75391	120	cg20413616, cg13620240, cg11388154, cg07226569, cg14073541, cg06526832, cg18963032, cg10504568, cg08229195, cg17501842, cg21605479, cg14166365, cg22446630, cg03268619, cg07832343, cg10845331, cg14332653, cg10515967, cg03009618, cg24044931, cg00648409, cg11727548, cg08985759, cg01745810, cg18316972, cg14393129, cg05254143, cg11537510, cg14326472, cg25040168, cg09396490, cg03140091, cg13511623, cg2…	0.0159518
SPATA17	2.3512e-05	0.00166473	0.57561	0.800964	2.41118	14	cg08414785, cg00732553, cg08854755, cg13318528, cg27609550, cg13344709, cg15415370, cg08303916, cg08324366, cg19029182	0.128691
TSC2	2.43849e-05	0.00171869	0.57561	0.415357	1.92846	92	cg09325360, cg09826790, cg27191520, cg02851047, cg06330375, cg20337860, cg06243965, cg01769813, cg16424182, cg03387240, cg03444940, cg08783219, cg07754880, cg04847830, cg05306441, cg08249385, cg26869617, cg08043994, cg05322342, cg07675656, cg02248243, cg01718071, cg07730183, cg01288350, cg08872248, cg16353272, cg27051224, cg23388097, cg08776331, cg00096979, cg14515984, cg26289843, cg05752664, cg0…	0.00169313
FAM196A	2.52745e-05	0.00177333	0.57561	0.719126	2.42073	21	cg00248297, cg07980821, cg17689490, cg10770307, cg25985600, cg20953277, cg07070289, cg17151708, cg01057265, cg19023362, cg15950717	0.036622
TSNAX-DISC1	2.66824e-05	0.00186368	0.57561	-0.546049	-1.57757	128	cg01934149, cg03827050, cg10116456, cg14912254, cg05812666, cg04798062, cg02150928, cg11364917, cg13609534, cg09895514, cg04041513, cg21153881, cg00642181, cg05065177, cg18858583, cg17089606, cg17891827, cg15659573, cg27391445, cg21574629, cg26215571, cg01252491, cg05798633, cg00632803, cg05656812, cg23172853, cg18819390, cg16177633, cg10483534, cg15120220, cg10198982, cg02530879, cg10225523, cg0…	-0.0935389
AGFG1	2.69331e-05	0.00187154	0.57561	-0.760714	-1.848	23	cg03646821, cg12550570, cg12172208, cg06948756, cg12988570, cg08532525, cg18307838, cg02372093, cg18280717, cg03404211, cg20722452, cg24670537, cg14134368, cg20638696	-0.10081
LINC01081	2.70362e-05	0.00187154	0.57561	0.826094	2.4201	13	cg06429120, cg19806292, cg06654313, cg02643214, cg13997268, cg22431329, cg21151117, cg27161793, cg15220400, cg09238401	0.101949
SDC1	2.80194e-05	0.00193097	0.57561	-0.794076	-1.84641	19	cg13393762, cg13681655, cg01298991, cg22344841, cg09055357, cg03809993, cg05781699, cg18165591, cg26034934, cg12982277	-0.15572
LHPP	2.84464e-05	0.00194086	0.57561	0.399577	1.8644	102	cg11535692, cg23999801, cg16426764, cg00920262, cg13882377, cg03657837, cg08895731, cg10700560, cg21780615, cg20566475, cg03499943, cg04726013, cg25658253, cg26852645, cg11238301, cg20961721, cg16289232, cg17995557, cg19003128, cg26078803, cg02887800, cg27379245, cg12713128, cg18524177, cg14466442, cg17119919, cg00932063, cg17010427, cg15394393, cg03585084, cg10238445, cg22446139, cg03932039, cg1…	0.0118182
SPOCD1	2.84808e-05	0.00194086	0.57561	0.790385	2.46973	16	cg24304338, cg06808725, cg15529914, cg07668609, cg23268630, cg24500927, cg18578481, cg04678235, cg00170381, cg03886315, cg16059293	0.0582889
ITIH5	2.85384e-05	0.00194086	0.57561	-0.659998	-1.77009	49	cg00244882, cg03753958, cg22776386, cg11055798, cg17753476, cg20464151, cg11001567, cg10434482, cg14550145, cg00956114, cg26840272, cg10311806, cg25013235, cg06550165, cg09759523, cg00080989, cg25416475, cg19422218, cg26201727, cg20023675, cg23332744, cg01766873, cg15750993, cg10247495, cg00455523, cg11508284	-0.126979
SOX9-AS1	2.90017e-05	0.00196375	0.57561	-0.81796	-1.88588	17	cg13645172, cg27062114, cg00281149, cg17478280, cg14674796, cg14668811, cg04735713, cg22664685, cg09011191, cg05293232, cg07559942, cg22819789	-0.202518
LGR5	2.95775e-05	0.00199403	0.57561	-0.723708	-1.85461	32	cg02859480, cg27162566, cg23910141, cg07455249, cg21019156, cg11179544, cg23190164, cg09295507, cg17739970, cg22469438, cg23900866, cg03563721	-0.115093
ATP2A1	3.04994e-05	0.00204729	0.57561	0.641384	2.3093	31	cg04416635, cg02970757, cg05420668, cg04761177, cg26568756, cg01436315, cg01826211, cg27473355, cg15341382, cg02304156, cg01171213, cg04417023, cg09615620, cg19480171, cg17710952, cg09757474, cg20106977, cg04194650, cg19758380, cg01235963, cg21409661, cg01921831	0.0623086
CYSTM1	3.11175e-05	0.00207221	0.557332	-0.895976	-1.80606	9	cg11251971, cg20672291, cg06488617, cg10769442	-0.0959776
CCND2	3.11379e-05	0.00207221	0.557332	0.561238	2.19449	41	cg01008117, cg07487685, cg02401639, cg26377281, cg25519457, cg12105382, cg19538477, cg10450820, cg14834893, cg08333564, cg07297830, cg09799980, cg27317813, cg17558623, cg00417288, cg14414332, cg12594237	0.026597
ITPR2	3.1592e-05	0.00209344	0.557332	-0.572147	-1.62911	95	cg08779979, cg25467112, cg15705973, cg08271489, cg06488283, cg04137019, cg10078531, cg15681465, cg05823823, cg08564677, cg04994855, cg00535257, cg05331112, cg00625132, cg08186005, cg09635317, cg15742349, cg07084380, cg13388822, cg14238657, cg00813135, cg23238350, cg22976588, cg19053120, cg00577274, cg19605672, cg08142947, cg12525249, cg03157910, cg00705046, cg11457748, cg15767424, cg09375092, cg1…	-0.0831834
BAIAP3	3.21473e-05	0.00212118	0.557332	0.592763	2.25669	37	cg01984977, cg11005778, cg08996483, cg18244358, cg01881308, cg15689164, cg03712706, cg26737850, cg04663017, cg19933810, cg09526712, cg01258653, cg04099705, cg26616711, cg13696474, cg19494587, cg21140992, cg00534520, cg27040583, cg12638476, cg15582978, cg01856892, cg01964773, cg10386396	0.0520908
PXN	3.24904e-05	0.00213088	0.557332	-0.615749	-1.71114	67	cg11696165, cg03814573, cg01252633, cg07419011, cg04256697, cg15569123, cg01015899, cg10368122, cg02168792, cg21737198, cg11307565, cg16439780, cg23854567, cg17080168, cg10324324, cg16417080, cg20841156, cg27168573, cg24377745, cg00301811, cg00103356, cg06695059, cg03074946, cg17469325, cg27489439, cg21892627, cg27156259, cg11510131, cg16385627, cg26767049, cg07126635	-0.06653
HOXA4	3.25692e-05	0.00213088	0.557332	0.898256	2.25593	8	cg21367811, cg17132446, cg20171892, cg14042889, cg09574499, cg09799676, cg11227540	0.174462
TBC1D4	3.33041e-05	0.0021698	0.557332	-0.64148	-1.75308	59	cg25547220, cg23468515, cg23811512, cg16071496, cg25808094, cg04192412, cg27154679, cg16105100, cg00394639, cg25275750, cg09506771, cg24308698, cg17196147, cg22923868, cg11713268, cg12551771, cg00810292, cg19363970, cg12146889, cg09999984, cg15686183, cg25201372, cg08051282, cg19100406, cg02813563, cg00790106, cg27440696, cg18016071, cg11120172, cg16419027, cg16046143, cg09614608, cg05549863, cg1…	-0.0686445
EML1	3.52358e-05	0.00228293	0.557332	0.55436	2.22568	43	cg08717672, cg26027125, cg19126050, cg05599238, cg09806597, cg09209510, cg00221513, cg26023228, cg15574357, cg27144368, cg23296945, cg11199642, cg25791315, cg04749422, cg21919819, cg22865908, cg10368548, cg02262622, cg13533803, cg07082096, cg09247657, cg26810640, cg19758541, cg24190394	0.0433059
SGCZ	3.5335e-05	0.00228293	0.557332	0.548575	2.22928	45	cg14882842, cg01117274, cg21803927, cg23479088, cg17984083, cg21109515, cg27405903, cg10030308, cg00607062, cg03748458, cg16427638, cg19696474, cg18822785, cg04048965, cg02431866, cg03922727, cg16222655, cg06895767, cg07419937	0.0427434
DISC1	3.56487e-05	0.00229365	0.557332	-0.593679	-1.68306	88	cg01934149, cg03827050, cg10116456, cg14912254, cg05812666, cg04798062, cg02150928, cg11364917, cg09895514, cg04041513, cg00642181, cg05065177, cg18858583, cg15659573, cg27391445, cg21574629, cg26215571, cg01252491, cg00632803, cg05656812, cg23172853, cg18819390, cg10483534, cg15120220, cg10198982, cg02530879, cg10225523, cg04669667, cg15157974, cg15799663, cg20275562, cg03921763, cg16366945, cg1…	-0.112423
DHH	3.6145e-05	0.00230403	0.557332	0.791299	2.43909	15	cg26094299, cg02269097, cg10086212, cg03657660, cg10241781, cg26428054, cg18186592	0.0344769
NTM	3.62014e-05	0.00230403	0.557332	-0.483887	-1.44112	268	cg11346101, cg18918547, cg02516944, cg05876945, cg01262836, cg25881591, cg27481629, cg08506743, cg08816882, cg01874771, cg13724214, cg23725072, cg26914237, cg06951582, cg06874656, cg02477931, cg23520521, cg05806689, cg07252486, cg09364022, cg00466136, cg01087690, cg01957901, cg23465213, cg22445544, cg26251098, cg16996632, cg06880035, cg14464639, cg20161190, cg20875442, cg13778222, cg11164182, cg1…	-0.0593899
MED13L	3.62559e-05	0.00230403	0.557332	-0.59092	-1.67988	92	cg03240163, cg18519303, cg04735577, cg24541331, cg13443601, cg25154075, cg24609719, cg09427959, cg21233550, cg04230029, cg25526547, cg12918213, cg08670831, cg05702032, cg01399296, cg24805739, cg03621504, cg05133323, cg23362260, cg21747005, cg19118562, cg20956171, cg04975939, cg08291366, cg00336471, cg07784574, cg14302446, cg06651530, cg15508567, cg18564075, cg01776926, cg12099990, cg07441835, cg0…	-0.0921381
BANK1	3.84666e-05	0.00243455	0.557332	0.626142	2.3538	35	cg04272229, cg21997986, cg19320362, cg01883570, cg05007550, cg22566759, cg08607175, cg26396815, cg15006682, cg21344808, cg07483116, cg23124182, cg00617073, cg09947523, cg26681917, cg14779735, cg24521842	0.065408
IKZF1	3.92182e-05	0.00247202	0.557332	-0.695438	-1.8303	39	cg13584877, cg04570358, cg18708796, cg24769486, cg04264608, cg18436680, cg00887518, cg09241714, cg15710437, cg16232940, cg07158402, cg24654664, cg12431065, cg17157198, cg06590610, cg01887148, cg03104970, cg16707499, cg12042153, cg18117847, cg10625544, cg12342092, cg26640226, cg09965032, cg14402917, cg15576869, cg19035833	-0.146963
OPCML	3.96482e-05	0.00248901	0.557332	-0.506427	-1.49889	192	cg07214967, cg20886183, cg01880176, cg23522601, cg09515205, cg07520107, cg18932983, cg15046877, cg03314530, cg20941739, cg02664787, cg06379368, cg20495183, cg13296579, cg18710784, cg26283170, cg02677946, cg16648524, cg01427458, cg05886537, cg15777890, cg22209355, cg25920279, cg13055484, cg16488737, cg24364535, cg26906285, cg13223329, cg01751181, cg08683938, cg13136241, cg00322927, cg03590420, cg2…	-0.0590096
CLSTN3	4.10194e-05	0.00256471	0.557332	0.655569	2.2828	28	cg19160586, cg24351128, cg11631426, cg09750772, cg18851570, cg04918748, cg07717183, cg25273081, cg21158434	0.0263137
ZMIZ2	4.21368e-05	0.00262399	0.557332	-0.863882	-1.85468	12	cg20910408, cg24525480, cg26124968	-0.17158
PCDHGB6	4.29365e-05	0.00266309	0.557332	-0.516616	-1.52013	169	cg10805220, cg21929183, cg26647197, cg05558169, cg26485937, cg17100872, cg14378860, cg07608474, cg02267483, cg24272454, cg15004405, cg05670472, cg08200869, cg21548955, cg13933262, cg21941341, cg09207053, cg26826004, cg13718539, cg27487435, cg03898832, cg16548916, cg23854272, cg24155123, cg00808170, cg27187848, cg03486475, cg07179872, cg22082176, cg10391860, cg11830096, cg11044990, cg10917547, cg2…	-0.0647043
PRKACB	4.33337e-05	0.00267702	0.557332	-0.705517	-1.84285	36	cg09787619, cg16466485, cg08823780, cg22499652, cg11026382, cg17780935, cg16528638, cg02587534, cg21272956, cg18082894, cg16200858, cg00422643, cg00775425, cg17863337, cg07474678, cg07675216, cg15593382	-0.0672515
HCN4	4.39964e-05	0.00270717	0.557332	0.622379	2.33965	35	cg18548950, cg20037601, cg20812332, cg06757333, cg04367799, cg14403327, cg07692365, cg03479059, cg13710107, cg21060736, cg16617267, cg18022554, cg19559628, cg05149284, cg22850141, cg06221856, cg01932412, cg09110738, cg20765571, cg27539852, cg24745316	0.0655004
A2M	4.46979e-05	0.00273947	0.557332	-0.782338	-1.85994	21	cg17342241, cg04990650, cg11139127, cg16490349, cg11007201, cg02758377, cg12187098, cg15221280, cg03379001, cg00141925, cg08300930, cg00889217, cg25802845, cg06699201, cg16314263, cg11511869, cg19220149	-0.168241
KIAA0556	4.59154e-05	0.00280301	0.557332	-0.579263	-1.64478	90	cg13530937, cg25011477, cg03390830, cg01335980, cg07828003, cg08458444, cg14733524, cg27646711, cg08069163, cg21807665, cg13342642, cg24889298, cg21086113, cg18448767, cg12549632, cg21115584, cg11372993, cg15843719, cg02314514, cg24383718, cg03039929, cg09160401, cg24853697, cg01492170, cg14524176, cg12551474, cg13229648, cg27076552, cg07653084, cg04602511, cg05238929, cg20754235, cg27095467, cg2…	-0.0745249
MACF1	4.64432e-05	0.00282411	0.557332	-0.527061	-1.54095	151	cg00980362, cg08287127, cg09866472, cg27580805, cg05447336, cg08944940, cg14092426, cg21122391, cg11807227, cg24815937, cg25677883, cg01670098, cg18613281, cg00953577, cg05252947, cg20712946, cg05800561, cg05437125, cg08664568, cg11906118, cg06078068, cg04450104, cg01209614, cg00790970, cg19589131, cg21480214, cg07162892, cg20591012, cg22788591, cg04574379, cg06697744, cg08657949, cg05374241, cg0…	-0.0564002
EPHB4	4.78822e-05	0.00290024	0.557332	0.670778	2.30206	25	cg19562909, cg01192693, cg04483469, cg18563348, cg26833096, cg24206776, cg19365706, cg03098644, cg00894039, cg22425096, cg02001899, cg21467197, cg13877474, cg21129976, cg06851184, cg17923316, cg17385469	0.0174104
NAPSA	4.97452e-05	0.00300136	0.557332	0.940874	2.17159	6	cg00342590, cg06747330, cg08194323, cg03444485, cg26456183	0.0911072
OLFM2	5.02839e-05	0.0030221	0.557332	0.581235	2.18468	36	cg13455326, cg12098102, cg14645599, cg00846166, cg07950397, cg19846410, cg24576212, cg13972712, cg00747647, cg22557711, cg00592795, cg01002446	0.0493139
VPS13B	5.05296e-05	0.00302515	0.557332	-0.58712	-1.66908	92	cg20754499, cg15584486, cg27401755, cg00782079, cg10572689, cg12817680, cg04175786, cg24919348, cg21561316, cg15324723, cg09037895, cg10941394, cg27112896, cg18576301, cg14183706, cg02613289, cg02464112, cg02443589, cg23664486, cg24985667, cg22372654, cg13615027, cg27308971, cg10919760, cg03340303, cg06063906, cg09922092, cg00451651, cg17117823, cg11188994, cg22222217, cg24926591, cg27171622, cg2…	-0.0737597
PNKD	5.32463e-05	0.00317516	0.557332	-0.601993	-1.68256	73	cg22712983, cg15100426, cg10028088, cg18971756, cg27328882, cg04184094, cg14810355, cg05359073, cg25353281, cg25159406, cg25618457, cg13835894, cg14295935, cg08024528, cg05083539, cg02383163, cg03371758, cg16088921, cg23569941, cg08621957, cg12804532, cg04952446, cg23202667, cg01329789	-0.0683522
LPCAT3	5.34916e-05	0.00317516	0.557332	-0.748144	-1.81747	23	cg04685127, cg09217922, cg15784700, cg17934490, cg12274631, cg20175900, cg02253040, cg02826740, cg14828639	-0.131209
SYT16	5.36496e-05	0.00317516	0.557332	-0.784838	-1.82493	19	cg03534360, cg18078170, cg25133706, cg14192081, cg18627139, cg17098603, cg18477248, cg01491926, cg17748929, cg10032269, cg23641964, cg19961800, cg09950449, cg20289412	-0.13269
SPRED2	5.54276e-05	0.00326791	0.557332	-0.622533	-1.70571	60	cg06451845, cg27444614, cg13496999, cg23329644, cg19650973, cg08085232, cg22854448, cg13177082, cg14406727, cg04528905, cg19672145, cg04714245, cg17091528, cg08750534, cg11123946, cg04721741, cg12339785, cg00462271, cg12076818, cg12280859, cg07005263, cg08651590, cg11203889, cg25845314, cg06555354	-0.0668176
ROR1	5.6352e-05	0.00330085	0.557332	-0.552082	-1.59332	115	cg25839727, cg00012761, cg07203817, cg01723995, cg21293749, cg03041650, cg15082292, cg05591605, cg11934874, cg20778775, cg14002768, cg14855150, cg17131560, cg09323350, cg14479451, cg07029002, cg22696652, cg08603642, cg19270827, cg06074533, cg16238252, cg27510001, cg12091645, cg11133262, cg13074789, cg13156161, cg09725852, cg03140289, cg03225664, cg08248985, cg02010462, cg03937361, cg07738456, cg0…	-0.0651304
IRS2	5.66194e-05	0.00330085	0.557332	0.811749	2.37808	13	cg21266798, cg01569664, cg24526103, cg12085119, cg20445402, cg25924746, cg11359920, cg08348990, cg10664582	0.148155
SLFN12L	5.6625e-05	0.00330085	0.557332	-0.748522	-1.83883	24	cg03677056, cg11855615, cg00444151, cg04373379, cg11112161, cg03794801, cg24895173, cg21705506, cg22763680, cg06551997, cg03182688, cg05717794	-0.177002
TLN2	5.73345e-05	0.00332334	0.557332	-0.599346	-1.68265	78	cg13821077, cg04617230, cg17507541, cg13171904, cg02219476, cg14101284, cg23486561, cg14005100, cg26458545, cg10545768, cg22455944, cg10716882, cg14097631, cg06078766, cg19987794, cg11560666, cg23206630, cg01295539, cg27021982, cg19786988, cg08694703, cg13634681, cg04914221, cg26905159, cg13525106, cg15949239, cg03944501, cg11976131, cg09497113, cg12790106, cg21812923, cg19338793, cg18651618	-0.0721236
SPIDR	5.74394e-05	0.00332334	0.557332	-0.583612	-1.64777	82	cg19983500, cg09477573, cg15178291, cg05632838, cg14853080, cg08844859, cg19205426, cg00740067, cg13596415, cg13133980, cg04088410, cg17336442, cg24871922, cg16831290, cg06667829, cg13107734, cg20090727, cg12531485, cg22327666, cg24686420, cg11026542, cg05129265, cg11492661, cg27656675, cg02062355, cg27037400, cg21844246, cg18120611, cg10545338, cg08590553, cg21694210, cg16422944, cg25276457, cg1…	-0.0844981
HLA-DPA1	5.77031e-05	0.00332619	0.557332	0.696489	2.34452	21	cg15575880, cg20907136, cg01804934, cg22941409, cg03009030, cg25824217, cg13906813, cg05366160, cg20069765, cg09493313, cg10504003	0.0804749
OSMR-AS1	5.81302e-05	0.0033384	0.557332	-0.739796	-1.83492	26	cg07855721, cg10468933, cg10003526, cg13170967, cg24748255, cg13537363, cg25768367, cg24415419, cg22925650, cg11787305, cg13005162, cg25443920, cg00838695, cg14595495, cg06755151, cg10579706, cg20957179	-0.188578
SYT9	5.85821e-05	0.00335193	0.557332	0.624498	2.14781	29	cg07359208, cg02699043, cg03688884, cg22910449, cg21422120, cg06062094	0.021145
DLG5	5.95839e-05	0.00339672	0.557332	-0.611654	-1.69917	69	cg12232926, cg03110921, cg04453124, cg04119909, cg22543445, cg03462376, cg15029735, cg23640944, cg06195981, cg11398228, cg17507485, cg15323873, cg11006112, cg12092181, cg11063088, cg21699600, cg24119674, cg15628074, cg18127648, cg05848372, cg20423269, cg13782214, cg27328839, cg16292504, cg19401444, cg16669271, cg11981734, cg02407266, cg26007223, cg02003565, cg01282921, cg20595421, cg00118140, cg1…	-0.0819138
GRM6	6.05383e-05	0.00343848	0.557332	-0.747009	-1.81471	23	cg00871718, cg10648542, cg20246229, cg07456682, cg21624165, cg17806999, cg26564874, cg00986191, cg20439283, cg03304142, cg25942860, cg12363682, cg02340806, cg01814344, cg16142824, cg00301483	-0.194093
OCA2	6.13323e-05	0.00347087	0.538434	-0.575581	-1.63433	90	cg18355120, cg11305360, cg16529974, cg02834433, cg10266060, cg05049625, cg18759643, cg12661766, cg27381418, cg11684572, cg06996940, cg01971393, cg10273821, cg06059316, cg05328667, cg23744121, cg15194100, cg10205616, cg17179195, cg24511062, cg18175898, cg19571715, cg18456782, cg20906524, cg02571678, cg07464200, cg18248869, cg02492042, cg02420024, cg04061284, cg16607933, cg02987250, cg16527598, cg2…	-0.0935519
MAP7	6.21525e-05	0.0035045	0.538434	-0.617503	-1.70525	63	cg12645448, cg09758164, cg22118309, cg12883734, cg14493103, cg18421949, cg04741336, cg08905029, cg11030420, cg13313598, cg16501326, cg26008414, cg06878370, cg24401026, cg22484530, cg11020602, cg09529221, cg21471225, cg14580950, cg25075135, cg20843475, cg21202558, cg25849922, cg07878585, cg11114242, cg26603675, cg17552384, cg25667077	-0.0804396
LOC644838	6.40037e-05	0.0035958	0.538434	0.832036	2.29158	11	cg26117032, cg11889703, cg21182911, cg24255889, cg27293447, cg11365116, cg12252202, cg08413527, cg21633426, cg19361399	0.158514
MYO7A	6.45545e-05	0.00361365	0.538434	0.420181	1.87761	77	cg04958622, cg09141739, cg20693099, cg27291522, cg11454328, cg14886666, cg15923527, cg17287172, cg04664643, cg04338300, cg00299511, cg00497905, cg03062359, cg00524728, cg14130765, cg13756513, cg16773369, cg03257217, cg20694105, cg15829794, cg15082098, cg15034237, cg23533513	0.0106413
MICU3	6.4995e-05	0.00362522	0.538434	-0.905713	-1.77337	8	cg04924225, cg18395482, cg25179927, cg09003016, cg08912420, cg11461978	-0.450304
KLF5	6.64992e-05	0.00369583	0.538434	0.806581	2.36293	13	cg09299924, cg01645401, cg22065124, cg03619931, cg20524889, cg21973667, cg14281591, cg04873147, cg11699925, cg21790851, cg19442730, cg07749664	0.0473798
MUPCDH	6.77898e-05	0.00374117	0.538434	0.708683	2.34645	19	cg15806880, cg15780465, cg19376842, cg03886085, cg14255177, cg00456593, cg23724016, cg09218773, cg11464053, cg21565415	0.0268699
CNTNAP2	6.77975e-05	0.00374117	0.538434	-0.548209	-1.58519	123	cg21009420, cg08774817, cg09597759, cg06376186, cg16762439, cg04569831, cg05082805, cg07657658, cg18970103, cg09335647, cg01067813, cg16405211, cg08763063, cg11207515, cg06880494, cg16341266, cg03184350, cg17096328, cg08260861, cg09981964, cg15097617, cg26942930, cg16595458, cg00996959, cg14053575, cg17372101, cg10688790, cg21475065, cg15578140, cg24047390, cg09592430, cg01615815, cg09362918, cg1…	-0.071267
LOC101929584	6.81953e-05	0.00374977	0.538434	0.875178	2.23267	9	cg11416594, cg08881830, cg15410795, cg27304701	0.0945367
LPP	6.88674e-05	0.00377335	0.538434	-0.55011	-1.58763	115	cg21354037, cg03462713, cg27271748, cg21898609, cg05195776, cg10339098, cg14946988, cg09787101, cg13714834, cg19756112, cg00902153, cg16737426, cg08825138, cg21838354, cg14407220, cg04441577, cg06656157, cg06173572, cg09074025, cg12692975, cg01712079, cg10761523, cg04423294, cg01922145, cg05230651, cg02306900, cg10179694, cg10236666, cg01002716, cg04568100, cg07196133, cg25037104, cg05048043, cg0…	-0.0568246
SCARF2	6.95394e-05	0.00379675	0.538434	0.691861	2.32895	21	cg00600605, cg19895164, cg20401551, cg04097078, cg06685464, cg25714069, cg23748737, cg26919378, cg14703829, cg22091609, cg09783874, cg17527673, cg09463917, cg01251835, cg18518722	0.0818481
ZSCAN1	7.01652e-05	0.00381748	0.538434	-0.774657	-1.84168	21	cg26284264, cg00712382, cg01442953, cg05276007, cg19657024, cg24889949, cg16106297, cg27497487, cg23433231, cg26282792, cg09677268, cg21151644, cg23937382, cg26332191	-0.217416
EFHA2	7.17293e-05	0.00388893	0.538434	-0.88119	-1.77626	9	cg06564811, cg16649001, cg25944668, cg13252206, cg15454043, cg07421329, cg00846288, cg02626012	-0.383725
MIR548AJ2	7.42299e-05	0.00399868	0.538434	0.861215	2.27769	10	cg08450323, cg27343278, cg14880874, cg13716848, cg17949025, cg07162914, cg25734769, cg04185799, cg12112338	0.158082
LOC102723517	7.45272e-05	0.00399868	0.538434	-0.944317	-1.75132	6	cg19141607, cg06492013, cg25064430, cg27510065, cg23863066, cg23996381	-0.206266
LINC01152	7.45272e-05	0.00399868	0.538434	-0.944317	-1.75132	6	cg15383054, cg25064430, cg27510065, cg23863066, cg05945759, cg23996381	-0.163679
LIFR-AS1	7.76241e-05	0.00415048	0.538434	-0.7903	-1.83149	18	cg22803727, cg00090632, cg04898289, cg12960004, cg00003911, cg04925574, cg19102773, cg09978908, cg26708214, cg10724894, cg14407166, cg03135982	-0.237277
ATP8B4	7.83027e-05	0.00417238	0.538434	0.523812	2.13549	46	cg12687784, cg25696857, cg16469894, cg08217540, cg07343996, cg06198696, cg00973397, cg10375016, cg12801875, cg13399903, cg09607452, cg15595522, cg14524140, cg00883107, cg14718396, cg08093026, cg10202165	0.0294918
LOC101927023	8.03486e-05	0.00426673	0.538434	0.871161	2.22242	9	cg00536436, cg05803023, cg00994784, cg26089958, cg01877639, cg27353762	0.123982
LINC00922	8.06345e-05	0.0042673	0.538434	0.831208	2.33388	12	cg14747819, cg05206786, cg00571992, cg14853158, cg11025911, cg19018100, cg22623113, cg20114964, cg19525703, cg11271299	0.241701
USP25	8.23792e-05	0.0043448	0.538434	-0.776254	-1.80497	19	cg05479065, cg02453046, cg14891841, cg00853607, cg15812969, cg15132973, cg04834693, cg19929648, cg18455081	-0.0805725
EPHA7	8.32488e-05	0.00437578	0.538434	0.803422	2.35368	13	cg19464419, cg07362341, cg06590513, cg11569979, cg13652557, cg17784403, cg06102612	0.071523
FAM120A	8.39846e-05	0.00438527	0.538434	-0.695568	-1.80768	35	cg18080704, cg02378355, cg05690276, cg05926358, cg13554849, cg14730017, cg17652538, cg14410137, cg00947024, cg14507433, cg16533864, cg26573360, cg00688269, cg02192028, cg17359787, cg06090314, cg07235646	-0.0980017
ITGA2	8.3995e-05	0.00438527	0.538434	-0.73515	-1.8234	26	cg09311317, cg00811196, cg02034517, cg06526856, cg00328782, cg01917360, cg16457478, cg16844443, cg07737131, cg11343525, cg15350949, cg08446038, cg26103205	-0.112653
TJP2	8.882e-05	0.00460129	0.538434	-0.694991	-1.78274	33	cg09365105, cg12217804, cg14276120, cg07447910, cg05074215, cg14282632, cg15702772, cg11931826, cg19942994, cg08193551, cg00842351, cg06607140, cg14254767, cg12636460, cg13849419, cg09547024, cg06019792, cg13230680, cg17195771	-0.0853551
SH3KBP1	8.89354e-05	0.00460129	0.538434	-0.579238	-1.64667	92	cg03926433, cg26952850, cg11223073, cg17589414, cg02001584, cg08121232, cg11401180, cg12415079, cg25827157, cg17940064, cg14955561, cg23054861, cg05905719, cg19794660, cg07976110, cg15709445, cg06376279, cg04812084, cg23963194, cg22538942, cg04689087, cg17090563, cg12393402, cg25441762, cg01963377, cg09741801, cg09474176, cg02657207, cg02255105, cg04527147, cg21184454, cg07295246, cg04031908, cg1…	-0.106872
DNHD1	8.90228e-05	0.00460129	0.538434	0.470252	1.96567	56	cg05168220, cg01482779, cg22387678, cg13633854, cg11096461, cg22421616, cg19484979, cg18585652, cg01435331, cg10195647, cg25564299, cg10314806, cg27299378, cg19314059, cg24644487, cg21553104, cg08163619, cg14449473, cg03199260, cg04648736, cg11560438, cg20185344, cg08302155, cg22818377, cg25301207, cg18970159	0.0134173
AZGP1	9.02283e-05	0.0046481	0.538434	0.881704	2.21436	8	cg20915874, cg26119470, cg17928973, cg25218381, cg22792024, cg19465374, cg24104685	0.0908847
CTNNA2	9.22136e-05	0.00473275	0.538434	-0.529609	-1.54566	141	cg13402284, cg01146063, cg16625916, cg15478597, cg05203015, cg21248007, cg24632241, cg17349389, cg20072442, cg16987445, cg00997079, cg07640800, cg23665824, cg10579530, cg11074070, cg06607919, cg01955779, cg10576499, cg26157270, cg22506695, cg01781663, cg13572145, cg23536372, cg06065695, cg24509810, cg23225415, cg16576213	-0.0621843
HOXB2	9.24818e-05	0.00473275	0.538434	0.826633	2.2767	11	cg12468273, cg02816923, cg21124892, cg03003334, cg17151409, cg03709178, cg12121660, cg22703115, cg13590819, cg01562005, cg16308673	0.35131
TLL1	9.71281e-05	0.00493942	0.538434	-0.726523	-1.8172	27	cg11461557, cg16761327, cg02542040, cg08923494, cg23081275, cg18840799, cg06202492, cg19397294, cg13684734, cg21143685, cg13921908	-0.207371
DPH6-AS1	9.71574e-05	0.00493942	0.538434	0.683978	2.30241	21	cg07042179, cg03985211, cg01855173, cg15380597, cg04988974, cg23573148, cg18541395, cg06196600, cg10942735	0.0466512
HOXA10-AS	0.000102076	0.00515083	0.538434	0.929527	2.1454	6	cg15293367, cg18134292, cg21905783, cg10224937, cg23854860, cg22858277	0.228379
KLF6	0.000102099	0.00515083	0.538434	0.68294	2.29892	21	cg18954525, cg25749254, cg19138900, cg06048750, cg11847468, cg24287110, cg27283993, cg14174912, cg13454226, cg01425836, cg19231290, cg00261534, cg24003508, cg26538214	0.0496471
TOLLIP	0.000102394	0.00515083	0.538434	-0.561315	-1.60185	99	cg26963259, cg18551169, cg18263587, cg07304483, cg17578755, cg10500733, cg01517832, cg21019174, cg06174078, cg03821443, cg16674116, cg19952089, cg17557340, cg03044471, cg17415355, cg19554037, cg05891899, cg10379476, cg12601909, cg16472011, cg09324735, cg24186398, cg10182324, cg03361085, cg22050611, cg09417937, cg26937267, cg14981422, cg23278604, cg00687967, cg25181854, cg12089204, cg10696445, cg2…	-0.0539144
KY	0.000102847	0.00515083	0.538434	0.695931	2.30423	19	cg24655089, cg20766179, cg26713043, cg06213323, cg11682399, cg14313576, cg19497451, cg19280785, cg23215600, cg01647728	0.0594352
ZNF232	0.000102977	0.00515083	0.538434	-0.874701	-1.76318	9	cg02546228, cg18093563, cg02993213, cg23165431, cg26682197	-0.0871246
DIS3L2	0.00010557	0.00524675	0.538434	-0.622507	-1.69328	57	cg26133217, cg21262144, cg15362220, cg08349425, cg11156357, cg16089335, cg25979890, cg24586870, cg17704425, cg04618788, cg20340501, cg25237970, cg25777459, cg05985576, cg27465663, cg01224965, cg18728635, cg07328664, cg21458064, cg13843325, cg25117723, cg20568285, cg20240323, cg22982930, cg17007899, cg05954820, cg27014729, cg26202327, cg26700940, cg14764076, cg15598596, cg12956890, cg00971833, cg1…	-0.0765256
PLXND1	0.000105571	0.00524675	0.538434	0.49382	2.04388	53	cg08471739, cg15504747, cg15629311, cg12175038, cg11462434, cg07232789, cg17344223, cg07718382, cg13627968, cg02117764, cg12415479, cg27353085, cg13314857, cg11883737, cg21885638, cg26946032, cg16850690	0.0256
ABCC8	0.000105993	0.00525088	0.538434	0.520488	2.11023	44	cg20222568, cg13574371, cg11886949, cg27299814, cg12401398, cg09951246, cg24740587, cg15562176, cg00025278, cg09426393, cg14051368, cg18638035, cg27072488, cg00899124, cg07040598, cg13594863	0.0251202
LOC101928306	0.000107653	0.00531614	0.538434	-0.947651	-1.69774	5	cg01334597, cg11553280, cg22335321	-0.20205
DNMT3A	0.000109742	0.00540208	0.538434	0.439808	1.88492	71	cg00912598, cg11343289, cg19489797, cg00898683, cg27369452, cg10749994, cg16498920	0.00197675
ACOT7	0.000110761	0.00543498	0.538434	-0.527846	-1.5297	130	cg15529056, cg04179431, cg20630887, cg13066938, cg00425213, cg16434449, cg05824903, cg21220721, cg10859280, cg12493116, cg09513469, cg02065192, cg12564995, cg15654590, cg13549940, cg05904038, cg23544381, cg09249800, cg11699125, cg18148314, cg06407172, cg24601967, cg14879885, cg26048493, cg05786314, cg10163234, cg12082302, cg10219223, cg03499017, cg13823617, cg24413527, cg25855436, cg25931201, cg2…	-0.0542071
TBX4	0.000113987	0.00557565	0.538434	0.632858	2.20371	28	cg24030622, cg16953473, cg24613083, cg26881527, cg04920917, cg03936495, cg21560352	0.0722785
SEMA3F	0.0001157	0.00564166	0.538434	0.724653	2.34388	18	cg07969202, cg26519433, cg25229252, cg05669237, cg06362328, cg03572287	0.0418895
RBM4	0.000116362	0.00565613	0.538434	-0.849742	-1.82432	12	cg23821914, cg20043683, cg05676622, cg25887684, cg01612449, cg25860096, cg08442334, cg26544559	-0.237884
SLIT3	0.000116999	0.00566934	0.538434	-0.515094	-1.50807	156	cg09844001, cg19389056, cg02255236, cg12892107, cg07442487, cg06472636, cg16244786, cg11215113, cg14303481, cg21119678, cg01144889, cg23327556, cg27648808, cg18379116, cg01284854, cg03640293, cg04610601, cg10425245, cg15795705, cg13488761, cg01508843, cg26690956, cg08494843, cg04959423, cg02882775, cg26624398, cg26188389, cg13908833, cg05789432, cg16398541, cg01755850, cg16402822, cg03610729, cg0…	-0.068645
ENDOV	0.000121005	0.00584519	0.538434	0.734428	2.3027	17	cg18355176, cg13377771, cg12382083, cg01850863, cg06822576, cg09297642, cg21065323, cg25874049, cg06414998, cg09044863, cg21851878, cg14157147	0.0856811
RECQL5	0.000127276	0.00612901	0.518848	-0.628722	-1.68691	50	cg20072792, cg14063566, cg03211189, cg00422626, cg10407598, cg26870936, cg09882452, cg03721291, cg00214171, cg16888818, cg21979250, cg04448648, cg13420383, cg09354263, cg09320702, cg01405767, cg17540765, cg27050818, cg22590522, cg23702727, cg04680282, cg08788291, cg01930524, cg15335334, cg01973089	-0.0597776
KCNH1	0.000128187	0.00615376	0.518848	0.558575	2.12653	37	cg25354097, cg14888243, cg17589890, cg25351194, cg09551019, cg06944418, cg11159519, cg22197787, cg12706474, cg01939082	0.00237633
MUC5B	0.000129499	0.00619755	0.518848	0.463395	1.937	56	cg09272198, cg15953187, cg07295904, cg27482328, cg18280699, cg26090359, cg08738722, cg13343368, cg27059886, cg14519428, cg20340346, cg12383159, cg20269520, cg14329644, cg05002305, cg23675726, cg13649441, cg00741016, cg14657341, cg14739477, cg19488922, cg22588712, cg26740621, cg01236384, cg02379155, cg25406011	0.0382415
ZNF670-ZNF695	0.000131384	0.00626842	0.518848	-0.870045	-1.75379	9	cg06967232, cg01165135, cg26381513, cg20190718, cg16624054, cg00692338	-0.141357
C11orf9	0.000133279	0.00633935	0.518848	-0.729467	-1.8093	26	cg11179625, cg04074454, cg04237003, cg22627427, cg07486017, cg01178188, cg06137032, cg22115093, cg15676405, cg11060910, cg01825921, cg09261816	-0.110592
CMIP	0.000134903	0.0063819	0.518848	-0.490773	-1.45367	208	cg03136779, cg05653482, cg03834931, cg06823060, cg05499338, cg03031932, cg27344162, cg09862425, cg24258104, cg05740262, cg26148131, cg04645123, cg03766174, cg11534122, cg08766256, cg21811345, cg08593767, cg20050268, cg15560790, cg02746658, cg08427820, cg09541694, cg16152984, cg12011874, cg00896193, cg25794430, cg09742346, cg05083852, cg02814118, cg06089217, cg08237705, cg16700025, cg07977661, cg2…	-0.0564887
KCNAB1	0.000134997	0.0063819	0.518848	0.408194	1.78955	85	cg04386130, cg03474609, cg23488266, cg07082536, cg25091274, cg12963611, cg00695821, cg02039271, cg13736068, cg19705320, cg18864995, cg05668005, cg08756532, cg04508154, cg19439438, cg20621459, cg04511418, cg06289474, cg01803808, cg00361978, cg22174337, cg04514092, cg25924827, cg22844085, cg11573573, cg25743700, cg13594367, cg07245341, cg07295522, cg04402198, cg05246366	0.00440372
DPYSL3	0.000137812	0.00647719	0.518848	-0.706737	-1.79421	29	cg04185123, cg00919821, cg16113372, cg01209912, cg00106565, cg22839587, cg08418076, cg19811093, cg08737836, cg25503505, cg18919017, cg04185639, cg08708778, cg12316142, cg09639133, cg10724261, cg17838848	-0.127446
ZFAND3	0.000138217	0.00647719	0.518848	-0.604184	-1.67957	68	cg10158720, cg19128802, cg13628566, cg24327127, cg22129614, cg22442617, cg08522784, cg04105290, cg09653816, cg07364520, cg09896021, cg26888623, cg14484324, cg08106319, cg03430605, cg07788952, cg02923490, cg27386761, cg15335816, cg04752885, cg03003722, cg05684375, cg11332299, cg21670679, cg24424307, cg07726959, cg24249695, cg08036340, cg08538385, cg04539059, cg26530604, cg22759046, cg17552088, cg1…	-0.100077
IKBKG	0.000138266	0.00647719	0.518848	-0.707185	-1.79955	30	cg07884444, cg08422514, cg20450662, cg11769997, cg02742139, cg14397289, cg08560117, cg13550079, cg15535487, cg06554760, cg23680829, cg07215528, cg08417382, cg12536534, cg13014982, cg18780751	-0.0991827
SNTG2	0.000139857	0.00653199	0.518848	-0.513387	-1.5009	149	cg19095764, cg23108522, cg05299774, cg08319756, cg11712958, cg04147827, cg20971474, cg00146085, cg21147613, cg03893913, cg00786408, cg04483432, cg05978707, cg03642590, cg19885539, cg01708202, cg06700063, cg11759646, cg00526032, cg00584686, cg04103052, cg19490598, cg00095772, cg19866327, cg09210956, cg09062961, cg14575687, cg22360964, cg21149811, cg16995913, cg13049247, cg09462763, cg27425331, cg1…	-0.0745283
LRRTM1	0.000142747	0.00664693	0.518848	-0.868258	-1.75019	9	cg24632241, cg17349389, cg20072442, cg00997079, cg23665824, cg13572145	-0.192362
ABCC9	0.000144531	0.00670985	0.518848	-0.863546	-1.78194	10	cg12638261, cg19043863, cg09711028, cg03424550, cg08810208, cg19527799, cg01909678, cg22637799, cg02203905	-0.214381
KIF26A	0.000145316	0.00672618	0.518848	0.442327	1.86288	67	cg18081515, cg06949345, cg02922817, cg05875066, cg00687612, cg13995140, cg11792470, cg10824725, cg04108788, cg25131771, cg01612220, cg14251173, cg01172082, cg00742738, cg19800856, cg13243638, cg06760280, cg19660729, cg16661030, cg09333325, cg02216784, cg21515956, cg16520046, cg01820213, cg21119293, cg01099045, cg26986731, cg04731084	0.0158918
LOC440173	0.00014792	0.00682635	0.518848	0.86009	2.19418	9	cg02281502, cg10148047, cg03304232, cg13814349, cg05791738, cg18500462, cg14286546	0.156271
ANO6	0.000150913	0.00694379	0.518848	-0.618377	-1.68994	59	cg21185662, cg02456981, cg06551540, cg18532548, cg09223486, cg23336996, cg25565102, cg18470038, cg27181148, cg23954890, cg10513398, cg04697544, cg02164247, cg02535755, cg24453773, cg02045493, cg15992174, cg02453812, cg12686055, cg27649128, cg20883194, cg19303076, cg00629347, cg16337482, cg19549469, cg17810878, cg07894813, cg03143747, cg19713690, cg01849687	-0.0613127
PIP4K2A	0.000154953	0.0071086	0.518848	-0.586644	-1.64313	77	cg06251686, cg10370144, cg23657043, cg11825128, cg20710049, cg15229917, cg07257571, cg04894443, cg04813697, cg26502474, cg05271749, cg08634187, cg14215711, cg10029065, cg05133330, cg01558390, cg02733861, cg03100686, cg06511701, cg00002907, cg14864972, cg23093125, cg16658031, cg19592114, cg13728304, cg19231153, cg14903444, cg16904399, cg19951044, cg11327029, cg03771739, cg14588598, cg12781136, cg0…	-0.0661086
STARD10	0.000156565	0.00716135	0.518848	-0.732374	-1.77916	23	cg02470043, cg08110170, cg21378582, cg04087628, cg19067909, cg02119837, cg05952862, cg13233355, cg09936933, cg25205121, cg03906031, cg26440659, cg22295292, cg06976909, cg04884818, cg05601105, cg15772506, cg10505299, cg03697509, cg12598767	-0.113703
USP6NL	0.000158258	0.00721751	0.518848	-0.617699	-1.68297	58	cg16935517, cg00682712, cg25999023, cg17863024, cg00156395, cg08262320, cg16107712, cg08311647, cg05345866, cg06302998, cg02528908, cg16063308, cg17763760, cg18045400, cg22238143, cg05354364, cg20790742, cg06873374, cg18766900, cg11891503, cg25421941, cg05265574, cg23293256, cg07357341, cg18439162, cg08627768, cg25195781, cg08733863, cg27349434, cg05122916, cg07352374, cg14541557, cg21798758, cg1…	-0.0941649
STK32B	0.000159245	0.00724123	0.518848	-0.625029	-1.6878	54	cg08235522, cg11012798, cg10035974, cg22469122, cg01530024, cg12312964, cg08906246, cg21929235, cg26943120, cg23711389, cg25057682, cg21812861, cg16540426, cg21867585, cg17523385, cg20424854, cg02853110, cg12044923, cg27153759, cg22346356, cg13748382, cg24540362, cg21637176, cg25612057, cg07237984, cg06510879, cg26613995, cg08409615	-0.12704
ZNF695	0.000162981	0.00738945	0.518848	-0.905027	-1.71651	7	cg06967232, cg01165135, cg26381513, cg20190718, cg00692338	-0.134516
ANKRD34A	0.000163607	0.0073962	0.518848	0.94537	2.0461	5	cg18280463, cg10178263, cg04886407, cg26144437, cg01229562	0.370777
OPRM1	0.000165292	0.00745063	0.518848	-0.615516	-1.67427	57	cg14262937, cg22370006, cg11170153, cg12838303, cg27296341, cg06943751, cg16983779, cg15658985, cg22719623, cg20619647, cg11800019, cg25715721, cg16696296, cg19682972, cg25271243, cg24018550, cg05215925, cg23888354, cg24332995, cg02533058, cg07813322, cg19253120, cg23384428, cg12466324, cg14348757, cg00263032, cg03187135, cg20382024, cg19909400, cg12583495, cg11903019, cg15085086, cg09721150, cg1…	-0.144859
TERT	0.000167217	0.00751556	0.518848	-0.56993	-1.62021	92	cg23498254, cg04526883, cg11832804, cg10158850, cg08210429, cg11690886, cg07728485, cg25045012, cg12324353, cg14958947, cg13696431, cg04019076, cg19977628, cg00576086, cg19867481, cg26336790, cg13449354, cg16429735, cg03935379, cg10070104, cg00352681, cg20434741, cg06560300, cg16336280, cg02601800, cg23211257, cg01395424, cg22122229, cg25641025, cg13594182, cg06531176, cg00624418, cg27298526, cg0…	-0.0802826
SFRP1	0.000168345	0.00754439	0.518848	-0.697069	-1.77943	31	cg22880392, cg15873460, cg19776466, cg13465599, cg06769094, cg20024151, cg15127158, cg19013279, cg13707194, cg14548509, cg23331238, cg16498741, cg22463819, cg25927227, cg01238526, cg07296835, cg02388150, cg02154585, cg05882344, cg15283681, cg06777844, cg07692456, cg26967829	-0.0998546
FGF9	0.000169384	0.00756908	0.518848	0.712366	2.30414	18	cg10194039, cg16696039, cg04223548, cg23702235, cg09481252, cg09003199, cg09735579	0.0867346
FLG-AS1	0.000171326	0.00761904	0.518848	0.816033	2.29127	12	cg10967110, cg18381040, cg13818504, cg18114443, cg27082554, cg02675175, cg19305432, cg17980423, cg24529535	0.0699269
GGT7	0.000171485	0.00761904	0.518848	0.670529	2.25714	21	cg18215705, cg15693490, cg10999189, cg04616145, cg15590502, cg09016980, cg05992185, cg08054217, cg17250863, cg13583705, cg08862567, cg06242531, cg09953425, cg19481439, cg11513719, cg21336271	0.0442081
PCDHGA10	0.000173968	0.00770726	0.518848	-0.514738	-1.5053	152	cg10805220, cg21929183, cg26647197, cg05558169, cg26485937, cg17100872, cg14378860, cg07608474, cg02267483, cg24272454, cg15004405, cg05670472, cg08200869, cg13933262, cg21941341, cg09207053, cg13718539, cg27487435, cg03898832, cg16548916, cg24155123, cg00808170, cg27187848, cg03486475, cg07179872, cg22082176, cg10391860, cg11830096, cg11044990, cg23172362, cg24197374, cg04845915, cg21101631, cg2…	-0.0626215
DNAH11	0.000178655	0.0078924	0.518848	-0.68376	-1.77699	35	cg24279131, cg16532510, cg12743974, cg25171657, cg22282161, cg14519184, cg08853807, cg11970679, cg05246436, cg09895848, cg01238669, cg03875700, cg06022226, cg16491457, cg17095240, cg20344219, cg05936136, cg04471919, cg03697024	-0.0928914
LOC648691	0.000182537	0.0080183	0.518848	0.88697	2.13815	7	cg16932094, cg20667684, cg22871485, cg01966129, cg04242655, cg00372774	0.13371
CUGBP2	0.00018254	0.0080183	0.518848	-0.582086	-1.63059	76	cg18892808, cg25761326, cg22561013, cg17775621, cg24885650, cg11085304, cg14729148, cg17983265, cg19368016, cg11482422, cg08333257, cg05968258, cg05075692, cg20523839, cg08875451, cg06431514, cg05219423, cg24873880, cg11832281, cg05966978, cg26150462, cg02292533, cg02783838, cg08580591, cg11416243, cg06352464, cg26328510, cg02523824, cg17993092, cg13950829, cg14218275, cg08389350, cg16530086, cg0…	-0.117908
ANK3	0.000185338	0.00811822	0.518848	-0.520827	-1.52003	141	cg00057265, cg04827594, cg12279366, cg10761987, cg08854451, cg18712103, cg14090951, cg22601415, cg01802114, cg22070062, cg16915506, cg20645177, cg24760597, cg08222021, cg02172182, cg06008844, cg15444369, cg13177972, cg22724329, cg03212768, cg01360545, cg17792419, cg19109397, cg11415826, cg21429687, cg00026412, cg26961479, cg00150807, cg21270228, cg18057497, cg05072426, cg20835656, cg11865772, cg0…	-0.0560539
CFTR	0.000187648	0.00819626	0.518848	0.640345	2.21545	26	cg15686853, cg19304891, cg22533025, cg00617670, cg27278926, cg13537436, cg10688411, cg03646841, cg11606570, cg03971911, cg21212505, cg11514417, cg22467052, cg14941800, cg00310845, cg10410932, cg05917537, cg14546099, cg15454044, cg12124767	0.10865
MYO1F	0.000189899	0.00827065	0.518848	0.56595	2.12324	34	cg05621962, cg17766560, cg16580762, cg07355252, cg25248662, cg23720822, cg09766671, cg08158439, cg17555574, cg05103733, cg10164390, cg06801514, cg03359525, cg04265354	0.0470458
PRICKLE2-AS1	0.000190418	0.00827065	0.518848	0.722469	2.26521	17	cg26920291, cg01568402, cg01022336, cg13182339, cg04397876, cg26794585, cg24204949, cg19315838, cg18480879, cg21035223, cg08174442, cg12546646, cg13631837, cg26052116	0.0845263
LRCH1	0.000193769	0.00839269	0.518848	-0.594327	-1.65522	70	cg03098854, cg01953813, cg17920789, cg05189840, cg25168391, cg07243900, cg22706891, cg27591016, cg06660313, cg01131395, cg22098961, cg02845658, cg00476653, cg05963211, cg22338300, cg00007932, cg00355093, cg05813594, cg07328987, cg08157336, cg00191181, cg21947782, cg08322386, cg25411756, cg07174776, cg17104562, cg23265542, cg02891046, cg06650250, cg09131500, cg22265078, cg07881483, cg06473578, cg0…	-0.0960508
ROR2	0.000196472	0.00848604	0.518848	0.401236	1.79296	77	cg13678349, cg01798213, cg08706626, cg08692787, cg22471333, cg01047739, cg11994874, cg13828808, cg13703859, cg01303059, cg12549466, cg13944389, cg14244439, cg13631094	0.0164799
UBASH3B	0.00019841	0.00854597	0.518848	-0.576376	-1.61481	75	cg22806934, cg17227300, cg16495530, cg01257185, cg22679706, cg08743681, cg03588583, cg05694292, cg15456896, cg26684673, cg06266293, cg16564135, cg20595198, cg00006771, cg00888950, cg27023168, cg18133858, cg08285980, cg24387544, cg24754810, cg11734556, cg06949979, cg14691324, cg25026693, cg23554917, cg03145610, cg17348604, cg04842938, cg04168494, cg09592221, cg12085599, cg27481153, cg19535509, cg2…	-0.158745
MYO1E	0.000200186	0.00859856	0.518848	-0.553157	-1.59259	110	cg14532444, cg09031828, cg02794990, cg17939935, cg12094684, cg21225667, cg07503408, cg03833799, cg10156382, cg20346774, cg25299406, cg19901695, cg00612672, cg08007023, cg14968144, cg08423142, cg04245616, cg08301035, cg08724770, cg11397754, cg12896487, cg14640513, cg13600755, cg22319647, cg25980168, cg06773054, cg15851882, cg18084338, cg21275838, cg22207139, cg18090991, cg17377658, cg11294276, cg0…	-0.0654281
PGC	0.000205053	0.00875763	0.518848	0.86605	2.17505	8	cg08072391, cg15147986, cg16108388	0.0363478
ACOXL	0.000205372	0.00875763	0.518848	-0.581764	-1.63622	79	cg07655143, cg17947599, cg08148157, cg22573746, cg08387459, cg12966876, cg27646374, cg23782758, cg14120677, cg15950279, cg19048327, cg21469370, cg19351143, cg19343756, cg15027378, cg15083288, cg18650609, cg09673386, cg00458295, cg08886790, cg24212696, cg05745792, cg01783153, cg07097354, cg19014546, cg13448828, cg11462499, cg17052719, cg05477667, cg15995935, cg20997632, cg15706973, cg07399807, cg1…	-0.0857793
ARAP3	0.000205583	0.00875763	0.518848	0.753374	2.32219	15	cg05612392, cg22574537, cg25980187, cg11401486, cg07553500, cg04456761, cg20436357, cg04897530, cg17005244, cg21768042	0.0712186
FBXW11	0.000207757	0.00882598	0.518848	-0.656698	-1.73518	41	cg26912654, cg07850896, cg26448081, cg26580824, cg06214339, cg18147297, cg04973915, cg12595210, cg15996914, cg26112871, cg23985408, cg10813891, cg11011074, cg16225218, cg06884394, cg25134859, cg14384246, cg05000837, cg22964141, cg15606894, cg25959472, cg22432347, cg06035725, cg06477697, cg10523001, cg13037365	-0.0959159
PLCXD3	0.000209271	0.00886599	0.518848	0.681598	2.29292	20	cg17985972, cg03452302, cg13972872, cg05638200, cg07230959, cg21580846, cg05366204, cg26963544, cg01148860, cg04124626, cg04654307	0.121363
APH1B	0.00021212	0.00896223	0.518848	-0.886803	-1.73635	8	cg01222408, cg14525407, cg17207590, cg25074326, cg09444664, cg25837909	-0.251275
MAP4K4	0.00021378	0.0090078	0.518848	-0.567242	-1.60491	86	cg05788381, cg18719834, cg14729691, cg14759549, cg03797111, cg21118780, cg15552493, cg23813732, cg07901321, cg13668359, cg04217929, cg13027851, cg20759228, cg05933625, cg15195433, cg14511866, cg05113410, cg23608915, cg26963577, cg27483395, cg19254047, cg15124198, cg21670828, cg13189121, cg05613460, cg17032990, cg03876150, cg18327695, cg24039126, cg14383965, cg02386155, cg00528490, cg11918049, cg2…	-0.0795075
LONRF2	0.000216843	0.00910138	0.518848	-0.779397	-1.79697	17	cg05998244, cg05962463, cg05692746, cg14575255, cg08297393, cg18737356, cg26150922, cg06150148, cg25449415, cg07267968, cg05237131	-0.142712
GAS7	0.000217175	0.00910138	0.518848	-0.518619	-1.51339	143	cg10237765, cg21554670, cg15735313, cg04202435, cg17479840, cg06377635, cg11426250, cg03756705, cg14538231, cg12275888, cg08076717, cg27016544, cg11122944, cg04331406, cg22360318, cg10212045, cg00640825, cg18569135, cg25365518, cg09203328, cg10720287, cg12601118, cg16709992, cg26006351, cg06592552, cg02032970, cg02605292, cg26283098, cg12753728, cg03653088, cg13520324, cg11851411, cg22541400, cg2…	-0.128038
LRIT3	0.00022129	0.00924886	0.518848	0.941497	2.03772	5	cg18484654, cg23196557, cg13576948, cg00718382, cg08309692	0.250319
RNU6-71P	0.000226721	0.0094347	0.518848	-0.58127	-1.62464	73	cg08655633, cg05471818, cg20032372, cg21119165, cg04795668, cg26148177, cg15263771, cg18929292, cg03913043, cg06559355, cg27342085, cg19867317, cg02791384, cg06218155, cg24494672, cg06507949, cg18724700, cg26683973, cg21158184, cg11593645, cg20617367, cg05700860, cg22321065, cg10118920, cg11371551, cg00442390, cg27513317, cg17761940, cg01596546, cg07109895, cg02622623, cg04573538, cg11700406, cg0…	-0.0768957
TRIM25	0.000226954	0.0094347	0.518848	-0.85887	-1.73127	9	cg12379452, cg13849515, cg04047265, cg26946534, cg26064487	-0.0825997
ARHGAP23	0.000229355	0.00950903	0.518848	-0.64119	-1.71022	46	cg13323717, cg05424022, cg11637712, cg09951338, cg12583773, cg09120188, cg19762263, cg24150949, cg08991533, cg20129771, cg14299367, cg09327561, cg15014037, cg01279990, cg03570668, cg01263482, cg23751564, cg02129597, cg11203143, cg03645968, cg12015526, cg15586992	-0.0720513
ST8SIA4	0.000230295	0.00952256	0.518848	0.591961	2.03591	29	cg00096106, cg25570509, cg15969172, cg21338373, cg22463117, cg19138649, cg26629982, cg16351657, cg18091435, cg06000825, cg25668236, cg02101067, cg10511110, cg01860063, cg09162846, cg26241363	0.0486813
PXDN	0.000232684	0.00957864	0.518848	-0.533542	-1.53319	107	cg00511632, cg23858189, cg16925003, cg22648929, cg07728243, cg23634829, cg09757250, cg07772617, cg18530712, cg08216099, cg05514883, cg20311673, cg09921371, cg07701911, cg18943812, cg25232120, cg10366053, cg25306511, cg01454538, cg05062935, cg24767423, cg06599209, cg03267487, cg23369767, cg00682069, cg04785543, cg06836544, cg01629007, cg27472176, cg17857282, cg05819584, cg16513407, cg18794122, cg2…	-0.0686489
F11R	0.000232887	0.00957864	0.518848	-0.884752	-1.73233	8	cg22170599, cg22891465, cg19530295, cg14043184	-0.116641
PLCH2	0.000235538	0.00966205	0.518848	0.433419	1.86256	64	cg05888192, cg01022121, cg26267852, cg11211498, cg15153700, cg24902038, cg17244002, cg04259720, cg00314892, cg05772532, cg00153101, cg17979046, cg19760917, cg08039751, cg03722487, cg06824523, cg25678956, cg14941600, cg10129768, cg10219816, cg11824422, cg01442889, cg20351495, cg17918280, cg22613149, cg07821364, cg22495848, cg11854493, cg19911801, cg00546248, cg15627072, cg18023674, cg05396298	0.0289539
LOC102724612	0.000240199	0.00981159	0.518848	0.850962	2.17089	9	cg01368837, cg21238633, cg13226974, cg05863003	0.0506467
LRRC16A	0.000240449	0.00981159	0.518848	-0.58669	-1.62687	66	cg13049917, cg01492375, cg01431576, cg11784243, cg01973274, cg24734657, cg26692873, cg10032592, cg01698105, cg15066599, cg05980492, cg14442045, cg01825951, cg13594569, cg19938535, cg16618813, cg21712512, cg19707834, cg08213898, cg03372385, cg02565494, cg09110394, cg05206599, cg23257561, cg02291908, cg21448241, cg26744408, cg14639704, cg23737208	-0.0799051
