# Supplementary material for: BRAFV600E augments WNT signaling in colorectal cancer via aberrant DNA methylation
Source: iScience. 2025 May 20;28(7):112708. doi: 10.1016/j.isci.2025.112708 (PMC12272824; doi:10.1016/j.isci.2025.112708)
Supplement: Table S4. DMRs (gene bodies) in HUB040-N-B versus HUB040-N organoids [file mmc5.xlsx]

## Sheet: 230720_DMRs (gene bodies)_BRAF-
	pval	padj	log2err	ES	NES	size	leadingEdge	dif_beta
TCF4	1.07805e-07	0.00167734	0.704976	0.595466	1.90385	145	cg17999640, cg25025983, cg16489118, cg15454710, cg04955853, cg06444895, cg16528372, cg13979566, cg08879181, cg20839080, cg17409822, cg06562165, cg06915627, cg15852168, cg18557911, cg05850030, cg17318716, cg20015078, cg01119124, cg23576208, cg13378048, cg15419813, cg01495494, cg03313849, cg14954437, cg08828848, cg01245135, cg16084118, cg12428339, cg07279378, cg16672408, cg15681886, cg03708008, cg1…	0.0657955
MAP2	4.25084e-06	0.0220463	0.610527	0.844733	1.94206	20	cg19408495, cg16923483, cg09475025, cg18978003, cg14305814, cg25790718, cg01691063, cg15907018, cg15155371, cg01549637, cg03151918, cg21943671, cg13957697, cg13296463, cg13847331	0.152095
PDGFC	9.45739e-06	0.0367869	0.593325	0.73357	1.97545	42	cg09763390, cg26676401, cg23997458, cg02686084, cg27141167, cg21850026, cg22158986, cg25224813, cg01888182, cg25639601, cg05936674, cg08976919, cg01005523, cg26493009, cg26048667, cg15109916, cg14467966, cg11851200, cg02789172, cg06421468	0.0811267
EDIL3	1.74998e-06	0.013614	0.643552	0.729928	2.04554	52	cg03954866, cg19351717, cg18766526, cg07571438, cg02882186, cg21221557, cg05964940, cg18181545, cg05817497, cg08690220, cg03258254, cg14430679, cg20187093, cg10013350, cg06708729, cg23586939, cg24002167, cg05202460, cg23045593, cg14317491, cg13259711, cg11697123, cg06962436, cg05016602, cg05380920, cg02067030, cg24988625, cg01046805	0.0908215
